# Supplementary material for: Genome-wide analysis of DNA methylation in photoperiod- and thermo-sensitive male sterile rice Peiai 64S
Source: BMC Genomics. 2015 Feb 19;16(1):102. doi: 10.1186/s12864-015-1317-7 (PMC4367915; doi:10.1186/s12864-015-1317-7)
Supplement: Additional file 2: — Annotation of DMR-associated genes between PA64S (S) and PA64S (F). [file 12864_2015_1317_MOESM2_ESM.xls]

## Sheet: PA64S_Down
Additional file 2 Annotation of DMR-associated genes between PA64S (S) and PA64S (F)
Locus ID	DMR location	Annotation
LOC_Os02g33450	Upstream2k_down	2-Cys peroxiredoxin BAS1, chloroplastic
LOC_Os03g28420	Upstream2k_down	3-oxoacyl-synthase, putative, expressed
LOC_Os08g44480	Upstream2k_down	40S ribosomal protein S25, putative, expressed
LOC_Os10g27174	Upstream2k_down	40S ribosomal protein S28, putative, expressed
LOC_Os12g04990	Upstream2k_down	acyl-CoA synthetase protein, putative, expressed
LOC_Os08g14330	Upstream2k_down	aldose 1-epimerase, putative, expressed
LOC_Os11g03730	Upstream2k_down	alpha-N-arabinofuranosidase A, putative, expressed
LOC_Os03g25840	Upstream2k_down	Amino acid permease family protein, putative, expressed (Os03g0375100 protein) (Putative amino acid permease)
LOC_Os10g30090	Upstream2k_down	amino acid permease, putative, expressed
LOC_Os02g40710	Upstream2k_down	Ammonium transporter 1 member 3
LOC_Os07g30020	Upstream2k_down	anthranilate phosphoribosyltransferase, putative, expressed
LOC_Os03g14080	Upstream2k_down	AUX1 protein, putative, expressed (Os03g0244600 protein) (cDNA clone:J033131K12, full insert sequence)
LOC_Os07g34070	Upstream2k_down	auxin-induced protein 5NG4, putative, expressed
LOC_Os04g38930	Upstream2k_down	B1358B128 protein
LOC_Os12g40120	Upstream2k_down	B3 DNA binding domain containing protein, expressed
LOC_Os09g39570	Upstream2k_down	beta-amylase, putative, expressed
LOC_Os06g37560	Upstream2k_down	Beta-galactosidase 9
LOC_Os08g03650	Upstream2k_down	BTBN17 - Bric-a-Brac, Tramtrack, Broad Complex BTB domain with non-phototropic hypocotyl 3 NPH3 and coiled-coil domains, expressed
LOC_Os01g55850	Upstream2k_down	CLE family OsCLE104 protein
LOC_Os10g28230	Upstream2k_down	Core histone H2A/H2B/H3/H4 domain containing protein, putative, expressed
LOC_Os08g07060	Upstream2k_down	CRR6, putative, expressed
LOC_Os07g10600	Upstream2k_down	cycloartenol-C-24-methyltransferase 1, putative, expressed
LOC_Os04g28250	Upstream2k_down	Cysteine proteinase inhibitor 10 (Oryzacystatin X) (OC-X) (Oryzacystatin-10)
LOC_Os01g16430	Upstream2k_down	Cysteine proteinase inhibitor 12
LOC_Os08g29520	Upstream2k_down	cytochrome b561, putative, expressed
LOC_Os01g43710	Upstream2k_down	Cytochrome P450
LOC_Os08g36860	Upstream2k_down	cytochrome P450, putative, expressed
LOC_Os12g18820	Upstream2k_down	cytochrome P450, putative, expressed
LOC_Os07g13940	Upstream2k_down	cytokinin-N-glucosyltransferase 1, putative, expressed
LOC_Os08g12890	Upstream2k_down	DNA binding protein, putative, expressed
LOC_Os03g01230	Upstream2k_down	DNA-directed RNA polymerase subunit
LOC_Os07g04950	Upstream2k_down	Early nodulin 75-like protein
LOC_Os01g70090	Upstream2k_down	Enoyl CoA hydratase-like protein
LOC_Os02g39350	Upstream2k_down	eukaryotic translation initiation factor 2A, putative, expressed
LOC_Os10g40720	Upstream2k_down	expansin precursor, putative, expressed
LOC_Os03g49570	Upstream2k_down	Phosphate translocator, putative, expressed
LOC_Os09g32290	Upstream2k_down	FAD dependent oxidoreductase domain containing protein, expressed
LOC_Os03g24430	Upstream2k_down	Flavonol-3-O-glycoside-7-O-glucosyltransferase 1, putative
LOC_Os01g70730	Upstream2k_down	Flowering-promoting factor 1-like protein 2
LOC_Os07g17130	Upstream2k_down	FYVE zinc finger domain containing protein, expressed
LOC_Os01g67650	Upstream2k_down	Gibberellin response modulator-like protein
LOC_Os03g13300	Upstream2k_down	Glutamate decarboxylase
LOC_Os05g48200	Upstream2k_down	NADH-dependent glutamate synthase 2
LOC_Os03g53790	Upstream2k_down	Glycosyl hydrolase family 3 N terminal domain containing protein, expressed
LOC_Os10g02770	Upstream2k_down	glycosyl hydrolases family 16, putative, expressed
LOC_Os07g48830	Upstream2k_down	glycosyl transferase 8 domain containing protein, putative, expressed
LOC_Os02g38140	Upstream2k_down	Glycosyl transferase-like protein
LOC_Os06g16270	Upstream2k_down	heat shock factor binding protein 2, putative, expressed
LOC_Os08g43490	Upstream2k_down	heat shock protein DnaJ, putative, expressed
LOC_Os07g08140	Upstream2k_down	heat stress transcription factor, putative, expressed
LOC_Os09g09830	Upstream2k_down	heavy-metal-associated domain-containing protein, putative, expressed
LOC_Os03g56110	Upstream2k_down	Homeobox protein knotted-1-like 8 (Homeobox protein OSH43)
LOC_Os01g04340	Upstream2k_down	hsp20/alpha crystallin family protein, putative, expressed
LOC_Os10g37710	Upstream2k_down	hydrolase, alpha/beta fold family protein, putative, expressed
LOC_Os10g36620	Upstream2k_down	hydroxyproline-rich glycoprotein DZ-HRGP, putative, expressed
LOC_Os08g44260	Upstream2k_down	inositol or phosphatidylinositol phosphatase/ phosphoric monoester hydrolase, putative, expressed
LOC_Os10g10560	Upstream2k_down	invertase/pectin methylesterase inhibitor family protein, putative, expressed
LOC_Os03g06070	Upstream2k_down	La domain containing protein, expressed (Os03g0156500 protein)
LOC_Os11g14050	Upstream2k_down	leucine-rich repeat family protein, putative, expressed
LOC_Os06g03890	Upstream2k_down	Lipase-like
LOC_Os01g70360	Upstream2k_down	Long chain base biosynthesis protein 2b
LOC_Os11g35390	Upstream2k_down	MYB family transcription factor, putative, expressed
LOC_Os12g07610	Upstream2k_down	MYB family transcription factor, putative, expressed
LOC_Os01g70080	Upstream2k_down	NB-ARC domain containing protein, expressed
LOC_Os11g19790	Upstream2k_down	O-methyltransferase, putative, expressed
LOC_Os03g01820	Upstream2k_down	Sterol desaturase family protein, expressed
LOC_Os03g47470	Upstream2k_down	Protein kinase domain containing protein
LOC_Os03g59120	Upstream2k_down	Putative cell death suppressor protein
LOC_Os06g01200	Upstream2k_down	Putative ring finger protein 126 isoform 1
LOC_Os06g05520	Upstream2k_down	Putative MAP kinase kinase
LOC_Os06g16260	Upstream2k_down	Putative benzothiadiazole-induced S-adenosyl-L-methionine:salicylic acid carboxyl methyltransferase 1
LOC_Os06g13560	Upstream2k_down	Putative signal peptidase 18K chain
LOC_Os10g06090	Upstream2k_down	OsWAK104 - OsWAK receptor-like protein kinase, expressed
LOC_Os10g31780	Upstream2k_down	oxidoreductase, short chain dehydrogenase/reductase family domain containing protein, expressed
LOC_Os07g02280	Upstream2k_down	Pentatricopeptide (PPR) repeat-containing protein-like
LOC_Os08g07050	Upstream2k_down	pentatricopeptide, putative, expressed
LOC_Os08g25280	Upstream2k_down	pentatricopeptide, putative, expressed
LOC_Os01g67630	Upstream2k_down	peptide transporter PTR2, putative, expressed
LOC_Os08g41390	Upstream2k_down	peptidyl-prolyl isomerase, putative, expressed
LOC_Os09g27620	Upstream2k_down	PHD-finger domain containing protein, putative, expressed
LOC_Os09g38100	Upstream2k_down	phosphate carrier protein, mitochondrial precursor, putative, expressed
LOC_Os01g02000	Upstream2k_down	Phosphate transporter PHO1-1
LOC_Os03g15550	Upstream2k_down	Phosphatidylinositol-4-phosphate 5-kinase 2, putative, expressed (cDNA clone:001-116-D04, full insert sequence)
LOC_Os12g40130	Upstream2k_down	phosphoribosyl transferase, putative, expressed
LOC_Os11g33394	Upstream2k_down	plant protein of unknown function domain containing protein, expressed
LOC_Os07g36450	Upstream2k_down	PPR repeat domain containing protein, putative, expressed
LOC_Os10g23830	Upstream2k_down	PPR repeat domain containing protein, putative, expressed
LOC_Os07g40460	Upstream2k_down	prefoldin, putative, expressed
LOC_Os01g62890	Upstream2k_down	prenylated rab acceptor, putative, expressed
LOC_Os06g44620	Upstream2k_down	Probable 4-coumarate--CoA ligase 4 (4CL 4) (Os4CL4)
LOC_Os04g16450	Upstream2k_down	Probable aquaporin PIP2-6 (OsPIP2;6)
LOC_Os01g04330	Upstream2k_down	Probable calcium-binding protein CML16
LOC_Os03g51200	Upstream2k_down	Probable histone H2AXa
LOC_Os03g27770	Upstream2k_down	Probable inactive heme oxygenase 2, chloroplastic
LOC_Os02g38804	Upstream2k_down	Probable protein phosphatase 2C 20
LOC_Os01g70130	Upstream2k_down	protein kinase domain containing protein, expressed
LOC_Os12g30520	Upstream2k_down	pumilio-family RNA binding repeat containing protein, expressed
LOC_Os06g41640	Upstream2k_down	Putative disease resistance protein
LOC_Os03g45680	Upstream2k_down	Putative retrotransposon protein (Retrotransposon protein, putative, Ty3-gypsy subclass)
LOC_Os02g33710	Upstream2k_down	Putative serine decarboxylase
LOC_Os05g30580	Upstream2k_down	Putative serine protease
LOC_Os01g70690	Upstream2k_down	RALFL1 - Rapid ALkalinization Factor RALF family protein precursor, putative, expressed
LOC_Os08g14340	Upstream2k_down	retrotransposon protein, putative, Ty1-copia subclass, expressed
LOC_Os09g01740	Upstream2k_down	retrotransposon protein, putative, Ty3-gypsy subclass
LOC_Os01g02040	Upstream2k_down	retrotransposon protein, putative, unclassified, expressed
LOC_Os01g17360	Upstream2k_down	retrotransposon protein, putative, unclassified, expressed
LOC_Os09g01730	Upstream2k_down	retrotransposon protein, putative, unclassified, expressed
LOC_Os09g11880	Upstream2k_down	retrotransposon protein, putative, unclassified, expressed
LOC_Os11g30530	Upstream2k_down	retrotransposon protein, putative, unclassified, expressed
LOC_Os08g29854	Upstream2k_down	RGH1A, putative, expressed
LOC_Os10g34902	Upstream2k_down	RIPER9 - Ripening-related family protein precursor, putative, expressed
LOC_Os07g27110	Upstream2k_down	RNA recognition motif containing protein, expressed
LOC_Os07g48840	Upstream2k_down	Ser/Thr protein phosphatase family protein, putative, expressed
LOC_Os05g11980	Upstream2k_down	timeless protein, expressed
LOC_Os03g19560	Upstream2k_down	TPR Domain containing protein, expressed
LOC_Os08g38210	Upstream2k_down	transcription factor BIM2, putative, expressed
LOC_Os11g25920	Upstream2k_down	transcription factor-related, putative, expressed
LOC_Os01g18620	Upstream2k_down	transferase family protein, putative, expressed
LOC_Os07g30530	Upstream2k_down	transposon protein, putative, CACTA, En/Spm sub-class, expressed
LOC_Os08g36870	Upstream2k_down	transposon protein, putative, CACTA, En/Spm sub-class, expressed
LOC_Os11g34150	Upstream2k_down	transposon protein, putative, CACTA, En/Spm sub-class, expressed
LOC_Os12g35730	Upstream2k_down	transposon protein, putative, CACTA, En/Spm sub-class, expressed
LOC_Os05g23870	Upstream2k_down	transposon protein, putative, Mutator sub-class, expressed
LOC_Os05g06850	Upstream2k_down	transposon protein, putative, unclassified
LOC_Os06g42420	Upstream2k_down	transposon protein, putative, unclassified, expressed
LOC_Os07g36100	Upstream2k_down	transposon protein, putative, unclassified, expressed
LOC_Os10g30300	Upstream2k_down	TRM112, putative, expressed
LOC_Os04g48940	Upstream2k_down	uncharacterized mscS family protein, putative, expressed
LOC_Os01g12260	Upstream2k_down	vacuolar ATP synthase subunit E, putative, expressed
LOC_Os11g40430	Upstream2k_down	wall-associated receptor kinase-like 2 precursor, putative, expressed
LOC_Os05g40060	Upstream2k_down	WRKY48, expressed
LOC_Os03g06340	Upstream2k_down	XS domain containing protein, expressed
LOC_Os07g39730	Upstream2k_down	ZCW7, putative, expressed
LOC_Os04g37619	Upstream2k_down	Zeaxanthin epoxidase, chloroplastic (OsZEP1) (EC 143.90) (Protein ABA DEFICIENT 1) (OsABA1)
LOC_Os04g35500	Upstream2k_down	ZF-HD protein dimerisation region containing protein, expressed
LOC_Os01g70100	Upstream2k_down	zinc finger DHHC domain-containing protein, putative, expressed
LOC_Os01g62890	5'-UTR	prenylated rab acceptor, putative, expressed
LOC_Os01g70100	5'-UTR	zinc finger DHHC domain-containing protein, putative, expressed
LOC_Os01g70580	5'-UTR	thiamin pyrophosphokinase 1, putative, expressed
LOC_Os01g70730	5'-UTR	flowering promoting factor-like 1, putative, expressed
LOC_Os02g06190	5'-UTR	phytosulfokine receptor precursor, putative, expressed
LOC_Os02g13785	5'-UTR	expressed protein
LOC_Os02g33450	5'-UTR	peroxiredoxin, putative, expressed
LOC_Os02g40710	5'-UTR	ammonium transporter protein, putative, expressed
LOC_Os03g01230	5'-UTR	DNA-directed RNA polymerase II subunit RPB9, putative, expressed
LOC_Os03g14080	5'-UTR	transmembrane amino acid transporter protein, putative, expressed
LOC_Os04g30490	5'-UTR	MATE efflux family protein, putative, expressed
LOC_Os06g44620	5'-UTR	AMP-binding domain containing protein, expressed
LOC_Os07g34070	5'-UTR	auxin-induced protein 5NG4, putative, expressed
LOC_Os08g21590	5'-UTR	phosphatidylinositol 3-kinase, root isoform, putative, expressed
LOC_Os08g36860	5'-UTR	cytochrome P450, putative, expressed
LOC_Os08g41390	5'-UTR	peptidyl-prolyl isomerase, putative, expressed
LOC_Os12g30520	5'-UTR	pumilio-family RNA binding repeat containing protein, expressed
LOC_Os01g09810	CDS_down	uncharacterized UPF0114 domain containing protein, expressed
LOC_Os01g20880	CDS_down	OsWAK3 - OsWAK receptor-like cytoplasmic kinase OsWAK-RLCK, expressed
LOC_Os01g57550	CDS_down	nodulation protein-related, putative, expressed
LOC_Os01g63150	CDS_down	retrotransposon protein, putative, Ty3-gypsy subclass, expressed
LOC_Os01g70030	CDS_down	transposon protein, putative, CACTA, En/Spm sub-class, expressed
LOC_Os01g70040	CDS_down	transposon protein, putative, CACTA, En/Spm sub-class
LOC_Os01g70540	CDS_down	retrotransposon protein, putative, unclassified, expressed
LOC_Os02g19280	CDS_down	retrotransposon protein, putative, unclassified, expressed
LOC_Os02g21960	CDS_down	retrotransposon protein, putative, unclassified, expressed
LOC_Os02g25060	CDS_down	NTMC2Type1 protein, putative, expressed
LOC_Os02g33450	CDS_down	peroxiredoxin, putative, expressed
LOC_Os02g50150	CDS_down	caleosin related protein, putative, expressed
LOC_Os03g13370	CDS_down	tetratricopeptide repeat domain containing protein, expressed
LOC_Os03g17084	CDS_down	Core histone H2A/H2B/H3/H4 domain containing protein, putative, expressed
LOC_Os04g02920	CDS_down	leucine-rich repeat family protein, putative, expressed
LOC_Os04g14990	CDS_down	BURP domain containing protein, expressed
LOC_Os04g16459	CDS_down	retrotransposon protein, putative, unclassified, expressed
LOC_Os04g30490	CDS_down	MATE efflux family protein, putative, expressed
LOC_Os04g35210	CDS_down	Leucine Rich Repeat family protein, expressed
LOC_Os04g39864	CDS_down	Os4bglu11 - beta-glucosidase homologue, similar to Os4Bglu12 exoglucanase/beta-glucosidase, expressed
LOC_Os04g42490	CDS_down	DIE2/ALG10 family, putative, expressed
LOC_Os05g24610	CDS_down	retrotransposon protein, putative, LINE subclass, expressed
LOC_Os05g37230	CDS_down	retrotransposon protein, putative, Ty3-gypsy subclass, expressed
LOC_Os05g51700	CDS_down	nucleoside diphosphate kinase, putative, expressed
LOC_Os06g03850	CDS_down	impaired sucrose induction 1, putative, expressed
LOC_Os06g13450	CDS_down	cystathionine beta-lyase, putative, expressed
LOC_Os06g16270	CDS_down	heat shock factor binding protein 2, putative, expressed
LOC_Os06g29580	CDS_down	retrotransposon protein, putative, Ty3-gypsy subclass, expressed
LOC_Os06g33360	CDS_down	RGH1A, putative, expressed
LOC_Os06g36540	CDS_down	retrotransposon protein, putative, Ty3-gypsy subclass, expressed
LOC_Os06g43110	CDS_down	retrotransposon protein, putative, unclassified, expressed
LOC_Os07g36740	CDS_down	CSLF4 - cellulose synthase-like family F; beta1,3;1,4 glucan synthase, expressed
LOC_Os07g38270	CDS_down	insulin-degrading enzyme, putative, expressed
LOC_Os07g41610	CDS_down	retrotransposon protein, putative, Ty1-copia subclass
LOC_Os07g43830	CDS_down	nucleic acid binding protein, putative, expressed
LOC_Os08g14610	CDS_down	DRD1, putative, expressed
LOC_Os08g21590	CDS_down	phosphatidylinositol 3-kinase, root isoform, putative, expressed
LOC_Os08g44640	CDS_down	OsSCP41 - Putative Serine Carboxypeptidase homologue, expressed
LOC_Os09g01300	CDS_down	transposon protein, putative, unclassified, expressed
LOC_Os09g02790	CDS_down	zinc-binding protein, putative, expressed
LOC_Os09g08820	CDS_down	transposon protein, putative, CACTA, En/Spm sub-class, expressed
LOC_Os10g09700	CDS_down	OsWAK110 - OsWAK receptor-like protein kinase, expressed
LOC_Os10g33740	CDS_down	transposon protein, putative, CACTA, En/Spm sub-class, expressed
LOC_Os11g21900	CDS_down	retrotransposon protein, putative, unclassified, expressed
LOC_Os11g28050	CDS_down	transposon protein, putative, CACTA, En/Spm sub-class, expressed
LOC_Os11g31760	CDS_down	transposon protein, putative, unclassified, expressed
LOC_Os11g45220	CDS_down	IWS1 homolog A, putative, expressed
LOC_Os12g03650	CDS_down	D-mannose binding lectin family protein, expressed
LOC_Os12g34240	CDS_down	OsFBX451 - F-box domain containing protein, expressed
LOC_Os12g34760	CDS_down	retrotransposon protein, putative, unclassified
LOC_Os01g09810	Intron_down	uncharacterized UPF0114 domain containing protein, expressed
LOC_Os01g37050	Intron_down	ribonuclease III domain protein, putative, expressed
LOC_Os01g49940	Intron_down	ESP4, putative, expressed
LOC_Os01g57550	Intron_down	nodulation protein-related, putative, expressed
LOC_Os01g63150	Intron_down	retrotransposon protein, putative, Ty3-gypsy subclass, expressed
LOC_Os01g70030	Intron_down	transposon protein, putative, CACTA, En/Spm sub-class, expressed
LOC_Os01g70040	Intron_down	transposon protein, putative, CACTA, En/Spm sub-class
LOC_Os01g70080	Intron_down	NB-ARC domain containing protein, expressed
LOC_Os01g70540	Intron_down	retrotransposon protein, putative, unclassified, expressed
LOC_Os02g11080	Intron_down	hypothetical protein
LOC_Os02g18954	Intron_down	GDSL-like lipase/acylhydrolase, putative, expressed
LOC_Os02g19280	Intron_down	retrotransposon protein, putative, unclassified, expressed
LOC_Os02g25060	Intron_down	NTMC2Type1 protein, putative, expressed
LOC_Os02g32504	Intron_down	heparan-alpha-glucosaminide N-acetyltransferase, putative, expressed
LOC_Os02g50150	Intron_down	caleosin related protein, putative, expressed
LOC_Os03g13370	Intron_down	tetratricopeptide repeat domain containing protein, expressed
LOC_Os03g17084	Intron_down	Core histone H2A/H2B/H3/H4 domain containing protein, putative, expressed
LOC_Os03g44710	Intron_down	YABBY domain containing protein, putative, expressed
LOC_Os04g14990	Intron_down	BURP domain containing protein, expressed
LOC_Os04g25900	Intron_down	go35 NBS-LRR, putative, expressed
LOC_Os04g30490	Intron_down	MATE efflux family protein, putative, expressed
LOC_Os04g39864	Intron_down	Os4bglu11 - beta-glucosidase homologue, similar to Os4Bglu12 exoglucanase/beta-glucosidase
LOC_Os05g08530	Intron_down	phototropic-responsive NPH3 family protein, putative, expressed
LOC_Os05g24610	Intron_down	retrotransposon protein, putative, LINE subclass, expressed
LOC_Os05g25390	Intron_down	tyrosine protein kinase domain containing protein, putative, expressed
LOC_Os05g39230	Intron_down	low photochemical bleaching 1 protein, putative, expressed
LOC_Os05g51700	Intron_down	nucleoside diphosphate kinase, putative, expressed
LOC_Os06g03850	Intron_down	impaired sucrose induction 1, putative, expressed
LOC_Os06g13450	Intron_down	cystathionine beta-lyase, putative, expressed
LOC_Os06g16270	Intron_down	heat shock factor binding protein 2, putative, expressed
LOC_Os06g16960	Intron_down	O-methyltransferase, putative, expressed
LOC_Os06g21950	Intron_down	inorganic phosphate transporter, putative, expressed
LOC_Os06g29580	Intron_down	retrotransposon protein, putative, Ty3-gypsy subclass, expressed
LOC_Os06g43110	Intron_down	retrotransposon protein, putative, unclassified, expressed
LOC_Os07g04940	Intron_down	uncharacterized PE-PGRS family protein PE_PGRS54 precursor, putative, expressed
LOC_Os07g36740	Intron_down	CSLF4 - cellulose synthase-like family F; beta1,3;1,4 glucan synthase, expressed
LOC_Os07g38270	Intron_down	insulin-degrading enzyme, putative, expressed
LOC_Os07g41610	Intron_down	retrotransposon protein, putative, Ty1-copia subclass
LOC_Os08g14610	Intron_down	DRD1, putative, expressed
LOC_Os08g21590	Intron_down	phosphatidylinositol 3-kinase, root isoform, putative, expressed
LOC_Os08g21920	Intron_down	retrotransposon protein, putative, unclassified, expressed
LOC_Os08g38210	Intron_down	transcription factor BIM2, putative, expressed
LOC_Os08g44640	Intron_down	OsSCP41 - Putative Serine Carboxypeptidase homologue, expressed
LOC_Os09g01300	Intron_down	transposon protein, putative, unclassified, expressed
LOC_Os09g02790	Intron_down	zinc-binding protein, putative, expressed
LOC_Os09g07380	Intron_down	frigida, putative, expressed
LOC_Os09g19430	Intron_down	transposon protein, putative, CACTA, En/Spm sub-class
LOC_Os09g23650	Intron_down	FAM10 family protein, putative, expressed
LOC_Os09g28570	Intron_down	zinc-binding alcohol dehydrogenase domain-containing protein 2, putative, expressed
LOC_Os09g32290	Intron_down	FAD dependent oxidoreductase domain containing protein, expressed
LOC_Os10g30090	Intron_down	amino acid permease, putative, expressed
LOC_Os10g30290	Intron_down	GDSL-like lipase/acylhydrolase, putative, expressed
LOC_Os10g33740	Intron_down	transposon protein, putative, CACTA, En/Spm sub-class, expressed
LOC_Os11g21900	Intron_down	retrotransposon protein, putative, unclassified, expressed
LOC_Os11g28050	Intron_down	transposon protein, putative, CACTA, En/Spm sub-class, expressed
LOC_Os11g31760	Intron_down	transposon protein, putative, unclassified, expressed
LOC_Os12g06810	Intron_down	WD domain, G-beta repeat domain containing protein, expressed
LOC_Os12g19549	Intron_down	telomerase reverse transcriptase, putative, expressed
LOC_Os12g34760	Intron_down	retrotransposon protein, putative, unclassified
LOC_Os01g40420	3'-UTR_down	CBS domain containing membrane protein, putative, expressed
LOC_Os01g72790	3'-UTR_down	cyclin-dependent kinase, putative, expressed
LOC_Os02g38800	3'-UTR_down	26S proteasome non-ATPase regulatory subunit 6, putative, expressed
LOC_Os03g01222	3'-UTR_down	formyl transferase, putative, expressed
LOC_Os03g06330	3'-UTR_down	tyrosine protein kinase domain containing protein, putative, expressed
LOC_Os04g02920	3'-UTR_down	leucine-rich repeat family protein, putative, expressed
LOC_Os04g33780	3'-UTR_down	OTU-like cysteine protease family protein, putative, expressed
LOC_Os04g42490	3'-UTR_down	DIE2/ALG10 family, putative, expressed
LOC_Os04g42880	3'-UTR_down	WD domain, G-beta repeat domain containing protein, expressed
LOC_Os04g43440	3'-UTR_down	NB-ARC/LRR disease resistance protein, putative, expressed
LOC_Os04g47410	3'-UTR_down	DHHC zinc finger domain containing protein, expressed
LOC_Os06g29120	3'-UTR_down	STE_PAK_Ste20_STLK.5 - STE kinases include homologs to sterile 7, sterile 11 and sterile 20
LOC_Os06g48200	3'-UTR_down	glycosyl hydrolases family 16, putative, expressed
LOC_Os07g43820	3'-UTR_down	glycosyl hydrolase, putative, expressed
LOC_Os09g21770	3'-UTR_down	ES43 protein, putative, expressed
LOC_Os11g02460	3'-UTR_down	outer membrane protein, OMP85 family, putative, expressed
LOC_Os12g12934	3'-UTR_down	peptide transporter PTR3-A, putative, expressed
LOC_Os06g11960	Downstream2k_down	2,3-bisphosphoglycerate-dependent phosphoglycerate mutase, putative, expressed
LOC_Os10g30100	Downstream2k_down	3-5 exonuclease family protein, putative, expressed
LOC_Os04g56320	Downstream2k_down	AAA-type ATPase family protein, putative, expressed
LOC_Os06g02000	Downstream2k_down	adenylate kinase, putative, expressed
LOC_Os02g49980	Downstream2k_down	ADP-ribosylation factor, putative, expressed
LOC_Os05g10780	Downstream2k_down	aminotransferase, classes I and II, domain containing protein, expressed
LOC_Os11g24850	Downstream2k_down	ankyrin repeat domain containing protein, expressed
LOC_Os07g09560	Downstream2k_down	ankyrin repeat family protein, putative, expressed
LOC_Os01g18630	Downstream2k_down	aspartic proteinase oryzasin-1 precursor, putative, expressed
LOC_Os01g70270	Downstream2k_down	auxin response factor, putative, expressed
LOC_Os01g14530	Downstream2k_down	AWPM-19-like membrane family protein, putative, expressed
LOC_Os08g32780	Downstream2k_down	bifunctional monodehydroascorbate reductase and carbonic anhydrasenectarin-3 precursor, putative, expressed
LOC_Os01g45750	Downstream2k_down	bile acid sodium symporter family protein, putative, expressed
LOC_Os06g05190	Downstream2k_down	BRCA1 C Terminus domain containing protein, expressed
LOC_Os03g09840	Downstream2k_down	C2 domain containing protein, putative, expressed
LOC_Os07g47390	Downstream2k_down	C2 domain containing protein, putative, expressed
LOC_Os07g15490	Downstream2k_down	C2-BTB1 - Bric-a-Brac, Tramtrack, Broad Complex BTB domain with C2 subfamily conserved sequence, expressed
LOC_Os06g40200	Downstream2k_down	calcium-binding mitochondrial carrier CBG00135, putative, expressed
LOC_Os08g40530	Downstream2k_down	calcium-transporting ATPase 9, plasma membrane-type, putative, expressed
LOC_Os01g40420	Downstream2k_down	CBS domain containing membrane protein, putative, expressed
LOC_Os09g02810	Downstream2k_down	CCAAT/enhancer-binding protein, putative, expressed
LOC_Os05g51690	Downstream2k_down	CCT motif family protein, expressed
LOC_Os05g12210	Downstream2k_down	chalcone synthase, putative, expressed
LOC_Os03g16800	Downstream2k_down	clathrin assembly protein, putative, expressed
LOC_Os05g02140	Downstream2k_down	clathrin assembly protein, putative, expressed
LOC_Os03g17100	Downstream2k_down	Core histone H2A/H2B/H3/H4 domain containing protein, putative, expressed
LOC_Os02g36590	Downstream2k_down	CPuORF19 - conserved peptide uORF-containing transcript, expressed
LOC_Os03g39432	Downstream2k_down	CPuORF31 - conserved peptide uORF-containing transcript, expressed
LOC_Os01g18170	Downstream2k_down	Cupin domain containing protein, expressed
LOC_Os06g10580	Downstream2k_down	cyclic nucleotide-gated ion channel, putative, expressed
LOC_Os05g32600	Downstream2k_down	cyclin-dependent kinase D-1, putative, expressed
LOC_Os01g72790	Downstream2k_down	cyclin-dependent kinase, putative, expressed
LOC_Os01g67980	Downstream2k_down	cysteine proteinase EP-B 1 precursor, putative, expressed
LOC_Os05g23620	Downstream2k_down	cytochrome c1-1, heme protein, mitochondrial precursor, putative, expressed
LOC_Os07g28140	Downstream2k_down	cytochrome P450, putative, expressed
LOC_Os11g28060	Downstream2k_down	cytochrome P450, putative, expressed
LOC_Os01g70680	Downstream2k_down	DEF1 - Defensin and Defensin-like DEFL family, expressed
LOC_Os01g70020	Downstream2k_down	DEK C terminal domain containing protein, expressed
LOC_Os03g16790	Downstream2k_down	DHHC zinc finger domain containing protein, expressed
LOC_Os04g47410	Downstream2k_down	DHHC zinc finger domain containing protein, expressed
LOC_Os04g42490	Downstream2k_down	DIE2/ALG10 family, putative, expressed
LOC_Os12g30760	Downstream2k_down	disease resistance protein, putative, expressed
LOC_Os12g42420	Downstream2k_down	DNA binding protein, putative, expressed
LOC_Os01g16290	Downstream2k_down	DNA gyrase subunit B, chloroplast/mitochondrial precursor, putative, expressed
LOC_Os03g11910	Downstream2k_down	DnaK family protein, putative, expressed
LOC_Os04g38920	Downstream2k_down	DUF593 domain containing protein, expressed
LOC_Os11g02450	Downstream2k_down	elongation factor P, putative, expressed
LOC_Os02g17780	Downstream2k_down	ent-kaurene synthase, chloroplast precursor, putative, expressed
LOC_Os09g21770	Downstream2k_down	ES43 protein, putative, expressed
LOC_Os12g32240	Downstream2k_down	eukaryotic translation initiation factor 5A, putative, expressed
LOC_Os11g43049	Downstream2k_down	exo70 exocyst complex subunit, putative, expressed
LOC_Os10g26730	Downstream2k_down	exonuclease, putative, expressed
LOC_Os01g70190	Downstream2k_down	exostosin family domain containing protein, expressed
LOC_Os03g06060	Downstream2k_down	expansin precursor, putative, expressed
LOC_Os04g29210	Downstream2k_down	FAD-binding and arabino-lactone oxidase domains containing protein, putative, expressed
LOC_Os03g19570	Downstream2k_down	fip1 motif family protein, expressed
LOC_Os03g01222	Downstream2k_down	formyl transferase, putative, expressed
LOC_Os07g39740	Downstream2k_down	GDSL-like lipase/acylhydrolase, putative, expressed
LOC_Os09g39560	Downstream2k_down	genetic modifier, putative, expressed
LOC_Os05g11810	Downstream2k_down	gibberellin 2-beta-dioxygenase 1, putative, expressed
LOC_Os06g20200	Downstream2k_down	gibberellin receptor GID1L2, putative, expressed
LOC_Os10g36400	Downstream2k_down	GIL1, putative, expressed
LOC_Os11g14040	Downstream2k_down	glutathione S-transferase, N-terminal domain containing protein, expressed
LOC_Os01g47070	Downstream2k_down	glycosyl hydrolase, putative, expressed
LOC_Os07g43820	Downstream2k_down	glycosyl hydrolase, putative, expressed
LOC_Os06g48200	Downstream2k_down	glycosyl hydrolases family 16, putative, expressed
LOC_Os03g47140	Downstream2k_down	growth regulating factor protein, putative, expressed
LOC_Os11g07510	Downstream2k_down	growth regulator related protein, putative, expressed
LOC_Os01g69990	Downstream2k_down	domain containing protein, putative, expressed
LOC_Os07g28150	Downstream2k_down	hAT dimerisation domain containing protein, putative, expressed
LOC_Os01g12280	Downstream2k_down	hAT dimerisation domain-containing protein, putative, expressed
LOC_Os01g01840	Downstream2k_down	helix-loop-helix DNA-binding domain containing protein, expressed
LOC_Os01g70550	Downstream2k_down	heparan-alpha-glucosaminide N-acetyltransferase, putative, expressed
LOC_Os01g70810	Downstream2k_down	homeobox domain containing protein, expressed
LOC_Os03g56110	Downstream2k_down	homeobox protein knotted-1, putative, expressed
LOC_Os02g32590	Downstream2k_down	HSF-type DNA-binding domain containing protein, expressed
LOC_Os02g33490	Downstream2k_down	inorganic H+ pyrophosphatase, putative, expressed
LOC_Os02g52390	Downstream2k_down	M16 domain containing zinc peptidase, putative, expressed
LOC_Os11g23220	Downstream2k_down	myosin, putative, expressed
LOC_Os04g43440	Downstream2k_down	NB-ARC/LRR disease resistance protein, putative, expressed
LOC_Os06g36480	Downstream2k_down	no apical meristem protein, putative, expressed
LOC_Os11g31380	Downstream2k_down	no apical meristem protein, putative, expressed
LOC_Os10g07998	Downstream2k_down	nodulin, putative, expressed
LOC_Os03g44540	Downstream2k_down	nuclear transcription factor Y subunit, putative, expressed
LOC_Os07g43830	Downstream2k_down	nucleic acid binding protein, putative, expressed
LOC_Os07g26940	Downstream2k_down	ORM1, putative, expressed
LOC_Os07g36890	Downstream2k_down	OsFBX253 - F-box domain containing protein, expressed
LOC_Os12g34240	Downstream2k_down	OsFBX451 - F-box domain containing protein, expressed
LOC_Os04g33780	Downstream2k_down	OTU-like cysteine protease family protein, putative, expressed
LOC_Os11g02460	Downstream2k_down	outer membrane protein, OMP85 family, putative, expressed
LOC_Os06g05209	Downstream2k_down	pectate lyase precursor, putative, expressed
LOC_Os03g32620	Downstream2k_down	pentatricopeptide, putative, expressed
LOC_Os08g41380	Downstream2k_down	pentatricopeptide, putative, expressed
LOC_Os01g45070	Downstream2k_down	peptide deformylase, putative, expressed
LOC_Os05g27050	Downstream2k_down	peptide transporter, putative, expressed
LOC_Os04g37600	Downstream2k_down	phosphate carrier protein, mitochondrial precursor, putative, expressed
LOC_Os08g41790	Downstream2k_down	phosphoribulokinase/Uridine kinase family protein, expressed
LOC_Os02g06200	Downstream2k_down	phytosulfokine receptor precursor, putative, expressed
LOC_Os05g49580	Downstream2k_down	plastocyanin-like domain containing protein, putative, expressed
LOC_Os10g05910	Downstream2k_down	POEI9 - Pollen Ole e I allergen and extensin family protein precursor, expressed
LOC_Os05g06840	Downstream2k_down	POLE2A - Putative DNA polymerase epsilon complex subunit, expressed
LOC_Os01g45060	Downstream2k_down	polygalacturonase, putative, expressed
LOC_Os02g15690	Downstream2k_down	polygalacturonase, putative, expressed
LOC_Os07g47350	Downstream2k_down	potassium transporter, putative, expressed
LOC_Os05g19040	Downstream2k_down	prefoldin, putative, expressed
LOC_Os04g38970	Downstream2k_down	protein binding protein, putative, expressed
LOC_Os03g04430	Downstream2k_down	protein phosphatase 2C, putative, expressed
LOC_Os05g23610	Downstream2k_down	protein phosphatase inhibitor 2 containing protein, expressed
LOC_Os07g17390	Downstream2k_down	PsbP, putative, expressed
LOC_Os01g47080	Downstream2k_down	pyruvate kinase, putative, expressed
LOC_Os05g23860	Downstream2k_down	rab GDP dissociation inhibitor alpha, putative, expressed
LOC_Os01g70690	Downstream2k_down	RALFL1 - Rapid ALkalinization Factor RALF family protein precursor, putative, expressed
LOC_Os04g42480	Downstream2k_down	receptor-like protein kinase At3g46290 precursor, putative, expressed
LOC_Os10g25020	Downstream2k_down	red chlorophyll catabolite reductase, putative, expressed
LOC_Os04g31890	Downstream2k_down	retrotransposon protein, putative, Ty3-gypsy subclass
LOC_Os06g36550	Downstream2k_down	retrotransposon protein, putative, Ty3-gypsy subclass
LOC_Os01g70900	Downstream2k_down	retrotransposon protein, putative, unclassified
LOC_Os04g14980	Downstream2k_down	retrotransposon protein, putative, unclassified
LOC_Os06g34290	Downstream2k_down	retrotransposon protein, putative, unclassified
LOC_Os04g12060	Downstream2k_down	retrotransposon protein, putative, unclassified, expressed
LOC_Os04g16459	Downstream2k_down	retrotransposon protein, putative, unclassified, expressed
LOC_Os04g24370	Downstream2k_down	retrotransposon protein, putative, unclassified, expressed
LOC_Os06g43110	Downstream2k_down	retrotransposon protein, putative, unclassified, expressed
LOC_Os03g55930	Downstream2k_down	ribosomal protein, putative, expressed
LOC_Os06g05530	Downstream2k_down	RNA recognition motif containing protein, putative, expressed
LOC_Os10g34910	Downstream2k_down	secretory protein, putative, expressed
LOC_Os01g70370	Downstream2k_down	serine palmitoyltransferase 2, putative, expressed
LOC_Os01g57560	Downstream2k_down	serine/threonine-protein kinase receptor precursor, putative, expressed
LOC_Os05g35760	Downstream2k_down	serine/threonine-protein kinase SAPK4, putative, expressed
LOC_Os01g72800	Downstream2k_down	signal recognition particle receptor, putative, expressed
LOC_Os12g31350	Downstream2k_down	SSXT protein, putative, expressed
LOC_Os01g18150	Downstream2k_down	STE_MEK_ste7_MAP2K - STE kinases include homologs to sterile 7, sterile 11 and sterile 20 from yeast, expressed
LOC_Os06g29120	Downstream2k_down	STE_PAK_Ste20_STLK.5 - STE kinases include homologs to sterile 7, sterile 11 and sterile 20 from yeast, expressed
LOC_Os05g49590	Downstream2k_down	suppressor of phythchrome A, putative, expressed
LOC_Os04g35900	Downstream2k_down	translocon Tic40, putative, expressed
LOC_Os01g40410	Downstream2k_down	transmembrane amino acid transporter protein, putative, expressed
LOC_Os04g47420	Downstream2k_down	transmembrane amino acid transporter protein, putative, expressed
LOC_Os03g42510	Downstream2k_down	transposon protein, putative, CACTA, En/Spm sub-class, expressed
LOC_Os11g18560	Downstream2k_down	transposon protein, putative, CACTA, En/Spm sub-class, expressed
LOC_Os01g35970	Downstream2k_down	transposon protein, putative, Mariner sub-class, expressed
LOC_Os12g36410	Downstream2k_down	transposon protein, putative, Pong sub-class, expressed
LOC_Os05g35750	Downstream2k_down	transposon protein, putative, unclassified
LOC_Os12g18540	Downstream2k_down	transposon protein, putative, unclassified
LOC_Os12g34210	Downstream2k_down	transposon protein, putative, unclassified, expressed
LOC_Os03g06330	Downstream2k_down	tyrosine protein kinase domain containing protein, putative, expressed
LOC_Os10g39590	Downstream2k_down	ubiquitin family protein, putative, expressed
LOC_Os01g70140	Downstream2k_down	ubiquitin-conjugating enzyme E2-22 kDa, putative, expressed
LOC_Os08g31630	Downstream2k_down	uncharacterized glycosyl hydrolase Rv2006/MT2062, putative, expressed
LOC_Os12g31860	Downstream2k_down	ureide permease, putative, expressed
LOC_Os05g32460	Downstream2k_down	VQ domain containing protein, putative, expressed
LOC_Os04g42880	Downstream2k_down	WD domain, G-beta repeat domain containing protein, expressed
LOC_Os07g46370	Downstream2k_down	WD domain, G-beta repeat domain containing protein, expressed
LOC_Os12g06810	Downstream2k_down	WD domain, G-beta repeat domain containing protein, expressed
LOC_Os06g05380	Downstream2k_down	WRKY73, expressed
LOC_Os01g71070	Downstream2k_down	xylanase inhibitor, putative, expressed
LOC_Os02g49970	Downstream2k_down	ZIM motif family protein, expressed
LOC_Os06g05200	Downstream2k_down	zinc finger, C3HC4 type domain containing protein, expressed
LOC_Os08g43480	Downstream2k_down	zinc finger, C3HC4 type family protein, expressed
LOC_Os09g28570	Downstream2k_down	zinc-binding alcohol dehydrogenase domain-containing protein 2, putative, expressed

## Sheet: PA64S_Up
Additional file 2 Annotation of DMR-associated genes between PA64S (S) and PA64S (F)
Locus ID	DMR location	Annotation
LOC_Os01g13430	Upstream2k_Up	importin-alpha re-exporter, putative, expressed
LOC_Os01g13440	Upstream2k_Up	pollen allergen Cyn d 23, putative, expressed
LOC_Os01g14260	Upstream2k_Up	transposon protein, putative, Ac/Ds sub-class
LOC_Os01g23239	Upstream2k_Up	retrotransposon protein, putative, Ty3-gypsy subclass, expressed
LOC_Os01g26160	Upstream2k_Up	exportin 1, putative, expressed
LOC_Os01g36930	Upstream2k_Up	ubiquitin carboxyl-terminal hydrolase 6, putative, expressed
LOC_Os01g38670	Upstream2k_Up	transporter family protein, putative, expressed
LOC_Os01g50640	Upstream2k_Up	retrotransposon protein, putative, unclassified, expressed
LOC_Os01g54350	Upstream2k_Up	protein kinase domain containing protein, expressed
LOC_Os01g68920	Upstream2k_Up	retrotransposon protein, putative, unclassified, expressed
LOC_Os01g70830	Upstream2k_Up	esterase PIR7A, putative, expressed
LOC_Os01g71380	Upstream2k_Up	glycosyl hydrolases family 17, putative, expressed
LOC_Os01g71460	Upstream2k_Up	OsFBDUF11 - F-box and DUF domain containing protein, expressed
LOC_Os02g06810	Upstream2k_Up	retrotransposon protein, putative, unclassified, expressed
LOC_Os02g06820	Upstream2k_Up	transposon protein, putative, unclassified, expressed
LOC_Os02g09410	Upstream2k_Up	cytochrome P450, putative, expressed
LOC_Os02g12660	Upstream2k_Up	protein kinase domain containing protein, putative, expressed
LOC_Os02g12670	Upstream2k_Up	protein kinase family protein, putative, expressed
LOC_Os02g17080	Upstream2k_Up	OsSub16 - Putative Subtilisin homologue, expressed
LOC_Os02g30060	Upstream2k_Up	3-oxoacyl-reductase, chloroplast precursor, putative, expressed
LOC_Os02g35450	Upstream2k_Up	DNA repair protein Rad51, putative, expressed
LOC_Os02g38550	Upstream2k_Up	retrotransposon protein, putative, Ty3-gypsy subclass, expressed
LOC_Os02g42970	Upstream2k_Up	NAC domain containing protein, putative, expressed
LOC_Os02g54490	Upstream2k_Up	nucleotide binding protein, putative, expressed
LOC_Os03g09940	Upstream2k_Up	sulfate transporter, putative, expressed
LOC_Os03g10650	Upstream2k_Up	cyclin, putative, expressed
LOC_Os03g11614	Upstream2k_Up	OsMADS1 - MADS-box family gene with MIKCc type-box, expressed
LOC_Os03g21380	Upstream2k_Up	OsCML27 - Calmodulin-related calcium sensor protein, expressed
LOC_Os03g22740	Upstream2k_Up	nucleolar protein NOP5-1, putative, expressed
LOC_Os03g37500	Upstream2k_Up	retrotransposon protein, putative, unclassified, expressed
LOC_Os03g39690	Upstream2k_Up	cytochrome P450, putative, expressed
LOC_Os03g42259	Upstream2k_Up	hypervariable Bacillus group-specific protein, putative, expressed
LOC_Os03g49524	Upstream2k_Up	anthocyanidin 3-O-glucosyltransferase, putative, expressed
LOC_Os03g50380	Upstream2k_Up	DNA-directed RNA polymerase I subunit RPA12, putative, expressed
LOC_Os03g51220	Upstream2k_Up	SWI/SNF-related matrix-associated actin-dependent regulator of chromatin subfamily C member, putative
LOC_Os03g52160	Upstream2k_Up	regulatory protein, putative, expressed
LOC_Os04g14220	Upstream2k_Up	disease resistance protein RPM1, putative, expressed
LOC_Os04g14860	Upstream2k_Up	retrotransposon protein, putative, unclassified, expressed
LOC_Os04g31180	Upstream2k_Up	retrotransposon protein, putative, unclassified, expressed
LOC_Os04g33200	Upstream2k_Up	heparan-alpha-glucosaminide N-acetyltransferase, putative, expressed
LOC_Os04g33210	Upstream2k_Up	ERD1 protein, chloroplast precursor, putative, expressed
LOC_Os04g36650	Upstream2k_Up	ZOS4-06 - C2H2 zinc finger protein, expressed
LOC_Os04g59470	Upstream2k_Up	no apical meristem protein, putative, expressed
LOC_Os04g59480	Upstream2k_Up	POT family protein, expressed
LOC_Os05g04190	Upstream2k_Up	growth regulator related protein, putative, expressed
LOC_Os05g04980	Upstream2k_Up	retrotransposon protein, putative, Ty3-gypsy subclass, expressed
LOC_Os05g16810	Upstream2k_Up	retrotransposon protein, putative, unclassified
LOC_Os05g19670	Upstream2k_Up	Cupin domain containing protein, expressed
LOC_Os05g25410	Upstream2k_Up	retrotransposon protein, putative, unclassified
LOC_Os05g25420	Upstream2k_Up	retrotransposon, putative, centromere-specific
LOC_Os05g32630	Upstream2k_Up	mitochondrial carrier protein, putative, expressed
LOC_Os05g32820	Upstream2k_Up	peptide-N4-asparagine amidase A, putative, expressed
LOC_Os05g37700	Upstream2k_Up	periplasmic beta-glucosidase precursor, putative, expressed
LOC_Os05g43530	Upstream2k_Up	CSLC7 - cellulose synthase-like family C, expressed
LOC_Os06g13520	Upstream2k_Up	SAM dependent carboxyl methyltransferase domain containing protein, expressed
LOC_Os06g23980	Upstream2k_Up	transcription factor, putative, expressed
LOC_Os06g33980	Upstream2k_Up	tRNA-splicing endonuclease subunit Sen2, putative, expressed
LOC_Os06g45140	Upstream2k_Up	bZIP transcription factor domain containing protein, expressed
LOC_Os06g51410	Upstream2k_Up	OsPOP15 - Putative Prolyl Oligopeptidase homologue, expressed
LOC_Os06g51420	Upstream2k_Up	coiled-coil domain-containing protein 12, putative, expressed
LOC_Os07g02130	Upstream2k_Up	flavin-containing monooxygenase family protein, putative, expressed
LOC_Os07g20330	Upstream2k_Up	retrotransposon protein, putative, Ty3-gypsy subclass, expressed
LOC_Os07g27700	Upstream2k_Up	retrotransposon protein, putative, unclassified, expressed
LOC_Os07g34640	Upstream2k_Up	pyruvate Pi dikinase regulatory protein, putative, expressed
LOC_Os07g35460	Upstream2k_Up	retrotransposon protein, putative, Ty3-gypsy subclass
LOC_Os08g03510	Upstream2k_Up	Tramtrack, Broad Complex BTB domain with Meprin and TRAF Homology MATH domain, expressed
LOC_Os08g16720	Upstream2k_Up	retrotransposon protein, putative, unclassified, expressed
LOC_Os08g23330	Upstream2k_Up	transposon protein, putative, CACTA, En/Spm sub-class, expressed
LOC_Os08g33440	Upstream2k_Up	2-oxo acid dehydrogenases acyltransferase domain containing protein, expressed
LOC_Os08g43390	Upstream2k_Up	cytochrome P450, putative, expressed
LOC_Os09g07930	Upstream2k_Up	retrotransposon protein, putative, unclassified, expressed
LOC_Os09g18390	Upstream2k_Up	flavonol synthase/flavanone 3-hydroxylase, putative, expressed
LOC_Os09g20950	Upstream2k_Up	retrotransposon protein, putative, unclassified
LOC_Os09g32260	Upstream2k_Up	no apical meristem protein, putative, expressed
LOC_Os10g25630	Upstream2k_Up	no apical meristem protein, putative, expressed
LOC_Os10g28120	Upstream2k_Up	glycosyl hydrolase, putative, expressed
LOC_Os10g28470	Upstream2k_Up	retrotransposon protein, putative, unclassified, expressed
LOC_Os11g35170	Upstream2k_Up	retrotransposon protein, putative, unclassified
LOC_Os11g36410	Upstream2k_Up	NBS-LRR type disease resistance protein, putative, expressed
LOC_Os11g36420	Upstream2k_Up	sialyltransferase family domain containing protein, expressed
LOC_Os11g38850	Upstream2k_Up	TKL_IRAK_DUF26-la - DUF26 kinases have homology to DUF26 containing loci, expressed
LOC_Os11g41700	Upstream2k_Up	transposon protein, putative, unclassified, expressed
LOC_Os11g45710	Upstream2k_Up	Os11bglu36 SFR2 homologue, expressed
LOC_Os11g48060	Upstream2k_Up	laccase-22 precursor, putative, expressed
LOC_Os12g06160	Upstream2k_Up	DUF623 domain containing protein, expressed
LOC_Os12g16524	Upstream2k_Up	glutaredoxin-C8 precursor, putative, expressed
LOC_Os12g29950	Upstream2k_Up	nodulin, putative, expressed
LOC_Os01g13430	5'UTR_Up	importin-alpha re-exporter, putative, expressed
LOC_Os01g26160	5'UTR_Up	exportin 1, putative, expressed
LOC_Os05g32820	5'UTR_Up	peptide-N4-asparagine amidase A, putative, expressed
LOC_Os06g45150	5'UTR_Up	pollen allergen, putative, expressed
LOC_Os08g43390	5'UTR_Up	cytochrome P450, putative, expressed
LOC_Os11g31340	5'UTR_Up	no apical meristem protein, putative, expressed
LOC_Os12g05840	5'UTR_Up	Cupin domain containing protein, expressed
LOC_Os12g29950	5'UTR_Up	nodulin, putative, expressed
LOC_Os01g24530	CDS_Up	transposon protein, putative, CACTA, En/Spm sub-class, expressed
LOC_Os01g71370	CDS_Up	retrotransposon protein, putative, unclassified, expressed
LOC_Os02g09400	CDS_Up	cytochrome P450, putative, expressed
LOC_Os02g09550	CDS_Up	retrotransposon protein, putative, unclassified, expressed
LOC_Os02g10280	CDS_Up	transposon protein, putative, unclassified, expressed
LOC_Os02g41740	CDS_Up	retrotransposon protein, putative, Ty3-gypsy subclass, expressed
LOC_Os02g47720	CDS_Up	retrotransposon protein, putative, Ty3-gypsy subclass, expressed
LOC_Os02g54480	CDS_Up	RNA-directed DNA polymerase, putative, expressed
LOC_Os03g06560	CDS_Up	retrotransposon protein, putative, unclassified, expressed
LOC_Os03g07770	CDS_Up	transposon protein, putative, unclassified, expressed
LOC_Os03g36050	CDS_Up	retrotransposon protein, putative, Ty3-gypsy subclass, expressed
LOC_Os03g48980	CDS_Up	transposon protein, putative, CACTA, En/Spm sub-class, expressed
LOC_Os04g10740	CDS_Up	retrotransposon protein, putative, unclassified, expressed
LOC_Os04g18360	CDS_Up	retrotransposon protein, putative, unclassified, expressed
LOC_Os04g19600	CDS_Up	retrotransposon protein, putative, Ty3-gypsy subclass, expressed
LOC_Os04g28280	CDS_Up	BEE 3, putative, expressed
LOC_Os04g29930	CDS_Up	OsWAK42 - OsWAK receptor-like protein kinase, expressed
LOC_Os04g38200	CDS_Up	retrotransposon protein, putative, unclassified
LOC_Os05g20230	CDS_Up	retrotransposon protein, putative, Ty3-gypsy subclass, expressed
LOC_Os05g25420	CDS_Up	retrotransposon, putative, centromere-specific
LOC_Os05g48450	CDS_Up	retrotransposon, putative, centromere-specific
LOC_Os06g08800	CDS_Up	PRIP-interacting protein-like
LOC_Os06g13520	CDS_Up	SAM dependent carboxyl methyltransferase domain containing protein, expressed
LOC_Os06g16540	CDS_Up	Hydroxyproline-rich glycoprotein-like
LOC_Os06g21310	CDS_Up	Putative uncharacterized protein P0468A124
LOC_Os06g22120	CDS_Up	Putative uncharacterized protein OSJNBb0039F240
LOC_Os06g23980	CDS_Up	Putative MADS-box protein AGL16
LOC_Os06g38260	CDS_Up	retrotransposon protein, putative, Ty3-gypsy subclass, expressed
LOC_Os06g41900	CDS_Up	transposon protein, putative, unclassified, expressed
LOC_Os06g42380	CDS_Up	retrotransposon protein, putative, unclassified, expressed
LOC_Os06g45150	CDS_Up	pollen allergen, putative, expressed
LOC_Os07g12130	CDS_Up	MYB family transcription factor, putative, expressed
LOC_Os07g20320	CDS_Up	retrotransposon protein, putative, Ty3-gypsy subclass, expressed
LOC_Os07g25810	CDS_Up	retrotransposon protein, putative, unclassified, expressed
LOC_Os07g29980	CDS_Up	transposon protein, putative, CACTA, En/Spm sub-class, expressed
LOC_Os08g08460	CDS_Up	retrotransposon protein, putative, Ty3-gypsy subclass, expressed
LOC_Os08g13970	CDS_Up	transposon protein, putative, unclassified, expressed
LOC_Os08g24850	CDS_Up	retrotransposon, putative, centromere-specific, expressed
LOC_Os09g03300	CDS_Up	transposon protein, putative, CACTA, En/Spm sub-class, expressed
LOC_Os09g06850	CDS_Up	retrotransposon protein, putative, Ty3-gypsy subclass
LOC_Os09g07120	CDS_Up	DNA-directed RNA polymerase 1B, mitochondrial precursor, putative, expressed
LOC_Os09g19290	CDS_Up	retrotransposon protein, putative, unclassified, expressed
LOC_Os10g18840	CDS_Up	transposon protein, putative, CACTA, En/Spm sub-class, expressed
LOC_Os10g25640	CDS_Up	no apical meristem protein, putative, expressed
LOC_Os10g28540	CDS_Up	CAF1 family ribonuclease containing protein, expressed
LOC_Os10g32560	CDS_Up	transposon protein, putative, unclassified, expressed
LOC_Os11g06570	CDS_Up	transposon protein, putative, CACTA, En/Spm sub-class, expressed
LOC_Os11g31340	CDS_Up	no apical meristem protein, putative, expressed
LOC_Os12g05840	CDS_Up	Cupin domain containing protein, expressed 无
LOC_Os12g16520	CDS_Up	wall-associated receptor kinase 3 precursor, putative, expressed 无
LOC_Os12g27730	CDS_Up	retrotransposon protein, putative, Ty1-copia subclass, expressed
LOC_Os12g30390	CDS_Up	transposon protein, putative, CACTA, En/Spm sub-class, expressed
LOC_Os12g34260	CDS_Up	transposon protein, putative, CACTA, En/Spm sub-class
LOC_Os12g41750	CDS_Up	transposon protein, putative, unclassified, expressed
LOC_Os01g05820	Intron_Up	gamma-glutamyltranspeptidase 1 precursor, putative, expressed
LOC_Os01g13100	Intron_Up	KH domain containing protein, putative, expressed
LOC_Os02g09400	Intron_Up	cytochrome P450, putative, expressed
LOC_Os02g09550	Intron_Up	retrotransposon protein, putative, unclassified, expressed
LOC_Os02g10280	Intron_Up	transposon protein, putative, unclassified, expressed
LOC_Os02g38540	Intron_Up	retrotransposon protein, putative, Ty3-gypsy subclass, expressed
LOC_Os02g47720	Intron_Up	retrotransposon protein, putative, Ty3-gypsy subclass, expressed
LOC_Os02g54480	Intron_Up	RNA-directed DNA polymerase, putative, expressed
LOC_Os03g36050	Intron_Up	retrotransposon protein, putative, Ty3-gypsy subclass, expressed
LOC_Os03g48980	Intron_Up	transposon protein, putative, CACTA, En/Spm sub-class, expressed
LOC_Os03g64290	Intron_Up	myosin, putative, expressed
LOC_Os04g10740	Intron_Up	retrotransposon protein, putative, unclassified, expressed
LOC_Os04g22060	Intron_Up	retrotransposon protein, putative, unclassified, expressed
LOC_Os04g28280	Intron_Up	BEE 3, putative, expressed
LOC_Os04g29930	Intron_Up	OsWAK42 - OsWAK receptor-like protein kinase, expressed
LOC_Os04g32710	Intron_Up	40S ribosomal protein S27, putative, expressed
LOC_Os04g32960	Intron_Up	TUDOR protein with multiple SNc domains, putative, expressed
LOC_Os04g38200	Intron_Up	retrotransposon protein, putative, unclassified
LOC_Os05g19974	Intron_Up	endonuclease/exonuclease/phosphatase family protein, putative, expressed
LOC_Os05g20230	Intron_Up	retrotransposon protein, putative, Ty3-gypsy subclass, expressed
LOC_Os05g48450	Intron_Up	aminotransferase domain containing protein, putative, expressed
LOC_Os06g08800	Intron_Up	RNA cap guanine-N2 methyltransferase domain containing protein, expressed
LOC_Os06g14650	Intron_Up	zinc finger, C3HC4 type domain containing protein, expressed
LOC_Os06g21310	Intron_Up	glycine-rich cell wall structural protein precursor, putative, expressed
LOC_Os06g30179	Intron_Up	cytochrome P450, putative, expressed
LOC_Os06g41900	Intron_Up	transposon protein, putative, unclassified, expressed
LOC_Os06g42380	Intron_Up	retrotransposon protein, putative, unclassified, expressed
LOC_Os07g17610	Intron_Up	retrotransposon protein, putative, Ty3-gypsy subclass, expressed
LOC_Os07g20320	Intron_Up	retrotransposon protein, putative, Ty3-gypsy subclass, expressed
LOC_Os08g08460	Intron_Up	retrotransposon protein, putative, Ty3-gypsy subclass, expressed
LOC_Os08g13970	Intron_Up	transposon protein, putative, unclassified, expressed
LOC_Os08g22400	Intron_Up	retrotransposon protein, putative, unclassified
LOC_Os08g24850	Intron_Up	retrotransposon, putative, centromere-specific, expressed
LOC_Os09g03300	Intron_Up	transposon protein, putative, CACTA, En/Spm sub-class, expressed
LOC_Os09g07120	Intron_Up	DNA-directed RNA polymerase 1B, mitochondrial precursor, putative, expressed
LOC_Os09g39920	Intron_Up	retrotransposon protein, putative, unclassified, expressed
LOC_Os10g18840	Intron_Up	transposon protein, putative, CACTA, En/Spm sub-class, expressed
LOC_Os10g25640	Intron_Up	no apical meristem protein, putative, expressed
LOC_Os11g31340	Intron_Up	no apical meristem protein, putative, expressed
LOC_Os12g05840	Intron_Up	Cupin domain containing protein, expressed
LOC_Os12g25494	Intron_Up	transposon protein, putative, unclassified, expressed
LOC_Os12g27730	Intron_Up	retrotransposon protein, putative, Ty1-copia subclass, expressed
LOC_Os12g34260	Intron_Up	transposon protein, putative, CACTA, En/Spm sub-class
LOC_Os12g41750	Intron_Up	transposon protein, putative, unclassified, expressed
LOC_Os01g71860	3'-UTR_Up	glycosyl hydrolases family 17, putative, expressed
LOC_Os02g09400	3'-UTR_Up	cytochrome P450, putative, expressed
LOC_Os03g48380	3'-UTR_Up	expressed protein
LOC_Os03g50364	3'-UTR_Up	expressed protein
LOC_Os04g56900	3'-UTR_Up	transferase family protein, putative, expressed
LOC_Os06g24490	3'-UTR_Up	expressed protein
LOC_Os07g22650	3'-UTR_Up	expressed protein
LOC_Os07g25810	3'-UTR_Up	retrotransposon protein, putative, unclassified, expressed
LOC_Os11g45720	3'-UTR_Up	pectinesterase, putative, expressed
LOC_Os12g25494	3'-UTR_Up	transposon protein, putative, unclassified, expressed
LOC_Os06g17120	Downstream2k_Up	UDP-glucoronosyl and UDP-glucosyl transferase domain containing protein, expressed
LOC_Os09g30980	Downstream2k_Up	UDP-glucoronosyl and UDP-glucosyl transferase domain containing protein, expressed
LOC_Os01g71870	Downstream2k_Up	transposon protein, putative, unclassified, expressed
LOC_Os02g01040	Downstream2k_Up	transposon protein, putative, unclassified, expressed
LOC_Os02g10280	Downstream2k_Up	transposon protein, putative, unclassified, expressed
LOC_Os03g07780	Downstream2k_Up	transposon protein, putative, unclassified, expressed
LOC_Os03g62350	Downstream2k_Up	transposon protein, putative, unclassified, expressed
LOC_Os04g16480	Downstream2k_Up	transposon protein, putative, unclassified
LOC_Os02g39130	Downstream2k_Up	transposon protein, putative, Pong sub-class, expressed
LOC_Os01g25120	Downstream2k_Up	transposon protein, putative, CACTA, En/Spm sub-class, expressed
LOC_Os06g21300	Downstream2k_Up	transposon protein, putative, CACTA, En/Spm sub-class, expressed
LOC_Os09g02090	Downstream2k_Up	transposon protein, putative, CACTA, En/Spm sub-class, expressed
LOC_Os09g37220	Downstream2k_Up	transposon protein, putative, CACTA, En/Spm sub-class, expressed
LOC_Os12g05830	Downstream2k_Up	transporter-related, putative, expressed
LOC_Os04g56900	Downstream2k_Up	transferase family protein, putative, expressed
LOC_Os04g56910	Downstream2k_Up	transferase family protein, putative, expressed
LOC_Os02g01030	Downstream2k_Up	tetratricopeptide repeat domain containing protein, expressed
LOC_Os11g12460	Downstream2k_Up	serpin domain containing protein, putative, expressed
LOC_Os11g22440	Downstream2k_Up	retrotransposon, putative, centromere-specific, expressed
LOC_Os07g17200	Downstream2k_Up	retrotransposon, putative, centromere-specific
LOC_Os01g71370	Downstream2k_Up	retrotransposon protein, putative, unclassified, expressed
LOC_Os03g06550	Downstream2k_Up	retrotransposon protein, putative, unclassified, expressed
LOC_Os03g42270	Downstream2k_Up	retrotransposon protein, putative, unclassified, expressed
LOC_Os09g07010	Downstream2k_Up	retrotransposon protein, putative, unclassified, expressed
LOC_Os12g17780	Downstream2k_Up	retrotransposon protein, putative, unclassified, expressed
LOC_Os12g26590	Downstream2k_Up	retrotransposon protein, putative, unclassified, expressed
LOC_Os06g22130	Downstream2k_Up	retrotransposon protein, putative, unclassified
LOC_Os02g47730	Downstream2k_Up	retrotransposon protein, putative, Ty3-gypsy subclass, expressed
LOC_Os03g48990	Downstream2k_Up	retrotransposon protein, putative, Ty3-gypsy subclass, expressed
LOC_Os04g07480	Downstream2k_Up	retrotransposon protein, putative, Ty3-gypsy subclass, expressed
LOC_Os04g19610	Downstream2k_Up	retrotransposon protein, putative, Ty3-gypsy subclass, expressed
LOC_Os06g38270	Downstream2k_Up	retrotransposon protein, putative, Ty3-gypsy subclass, expressed
LOC_Os09g07000	Downstream2k_Up	retrotransposon protein, putative, Ty3-gypsy subclass, expressed
LOC_Os09g30970	Downstream2k_Up	retrotransposon protein, putative, Ty3-gypsy subclass, expressed
LOC_Os09g06850	Downstream2k_Up	retrotransposon protein, putative, Ty3-gypsy subclass
LOC_Os10g01450	Downstream2k_Up	retrotransposon protein, putative, Ty1-copia subclass, expressed
LOC_Os01g46030	Downstream2k_Up	receptor-like protein kinase, putative, expressed
LOC_Os01g51700	Downstream2k_Up	ras-related protein, putative, expressed
LOC_Os02g42620	Downstream2k_Up	protein kinase, putative, expressed
LOC_Os06g45230	Downstream2k_Up	pollen allergen, putative, expressed
LOC_Os08g26840	Downstream2k_Up	plant protein of unknown function domain containing protein, expressed
LOC_Os12g08770	Downstream2k_Up	photosystem I reaction center subunit N, chloroplast precursor, putative, expressed
LOC_Os11g45720	Downstream2k_Up	pectinesterase, putative, expressed
LOC_Os08g41960	Downstream2k_Up	OsMADS37 - MADS-box family gene with MIKC* type-box, expressed
LOC_Os06g08790	Downstream2k_Up	ORC1 - Putative origin recognition complex subunit 1, expressed
LOC_Os06g08810	Downstream2k_Up	NAD dependent epimerase/dehydratase family protein, putative, expressed
LOC_Os12g01490	Downstream2k_Up	MYB family transcription factor, putative, expressed
LOC_Os03g52150	Downstream2k_Up	metalloendopeptidase/ metallopeptidase/ zinc ion binding protein, putative, expressed
LOC_Os08g03500	Downstream2k_Up	MBTB17 - Bric-a-Brac, Tramtrack, Broad Complex BTB domain with Meprin and TRAF Homology MATH domain, expressed
LOC_Os01g65070	Downstream2k_Up	hydrolase, alpha/beta fold family domain containing protein, expressed
LOC_Os07g09890	Downstream2k_Up	hexokinase, putative, expressed
LOC_Os07g08400	Downstream2k_Up	GTP binding protein, putative, expressed
LOC_Os01g71474	Downstream2k_Up	glycosyl hydrolases family 17, putative, expressed
LOC_Os01g71860	Downstream2k_Up	glycosyl hydrolases family 17, putative, expressed
LOC_Os02g44500	Downstream2k_Up	glutathione peroxidase, putative, expressed
LOC_Os07g02120	Downstream2k_Up	flavin-containing monooxygenase family protein, putative, expressed
LOC_Os09g26660	Downstream2k_Up	ferric reductase, putative, expressed
LOC_Os01g16770	Downstream2k_Up	expansin precursor, putative, expressed
LOC_Os01g70840	Downstream2k_Up	esterase, putative, expressed
LOC_Os07g09900	Downstream2k_Up	disease resistance protein RPM1, putative, expressed
LOC_Os10g18530	Downstream2k_Up	cytokinin-O-glucosyltransferase 2, putative, expressed
LOC_Os07g33480	Downstream2k_Up	cytochrome P450 domain containing protein, expressed
LOC_Os08g01140	Downstream2k_Up	cytochrome b561, putative, expressed
LOC_Os01g25110	Downstream2k_Up	clathrin adaptor complex small chain domain containing protein, expressed
LOC_Os07g08420	Downstream2k_Up	bZIP transcription factor domain containing protein, expressed
LOC_Os01g46040	Downstream2k_Up	bromodomain domain containing protein, expressed
LOC_Os06g35930	Downstream2k_Up	aquaporin protein, putative, expressed
LOC_Os08g41990	Downstream2k_Up	aminotransferase, putative, expressed
LOC_Os03g21620	Downstream2k_Up	AGC_AGC_other_RS6K_like - ACG kinases include homologs to PKA, PKG and PKC, expressed
LOC_Os05g04990	Downstream2k_Up	adenosylmethionine decarboxylase, putative, expressed
LOC_Os02g54470	Downstream2k_Up	60S ribosomal protein L35a-3, putative, expressed
LOC_Os03g52170	Downstream2k_Up	4-hydroxy-3-methylbut-2-enyl diphosphate reductase, putative, expressed
