# Supplementary material for: Genome-wide analysis of DNA methylation in photoperiod- and thermo-sensitive male sterile rice Peiai 64S
Source: BMC Genomics. 2015 Feb 19;16(1):102. doi: 10.1186/s12864-015-1317-7 (PMC4367915; doi:10.1186/s12864-015-1317-7)
Supplement: Additional file 4: — Overrepresented Gene Ontology (GO) categories in genes that are hypermethylated in PA64S(S). [file 12864_2015_1317_MOESM4_ESM.xls]

## Sheet: Additional file 4
Additional file 4 Overrepresented Gene Ontology (GO) categories in genes that are hypermethylated in PA64S(S)
GO term	Ontology	Element	Ontology description	p-value	Genes
PA64S(S) vs. PA64S(F)_Down
GO:0005750	C	Downstream2k	mitochondrial respiratory chain complex III	2.74e-05	LOC_Os05g23620.2|13105.m02406|cDNA, LOC_Os05g23620.1|13105.m02405|cDNA, LOC_Os05g23620.4|13105.m02408|cDNA, LOC_Os05g23620.3|13105.m02407|cDNA
GO:0045275	C	Downstream2k	respiratory chain complex III	0.00019	LOC_Os05g23620.2|13105.m02406|cDNA, LOC_Os05g23620.1|13105.m02405|cDNA, LOC_Os05g23620.4|13105.m02408|cDNA, LOC_Os05g23620.3|13105.m02407|cDNA
GO:0005746	C	Downstream2k	mitochondrial respiratory chain	0.00104	LOC_Os05g23620.2|13105.m02406|cDNA, LOC_Os05g23620.1|13105.m02405|cDNA, LOC_Os05g23620.4|13105.m02408|cDNA, LOC_Os05g23620.3|13105.m02407|cDNA
GO:0005743	C	Downstream2k	mitochondrial inner membrane	0.00223	LOC_Os05g23620.2|13105.m02406|cDNA, LOC_Os04g37600.1|13104.m03592|cDNA, LOC_Os05g23620.1|13105.m02405|cDNA, LOC_Os05g23620.4|13105.m02408|cDNA, LOC_Os05g23620.3|13105.m02407|cDNA
GO:0070469	C	Downstream2k	respiratory chain	0.00249	LOC_Os05g23620.2|13105.m02406|cDNA, LOC_Os05g23620.1|13105.m02405|cDNA, LOC_Os05g23620.4|13105.m02408|cDNA, LOC_Os05g23620.3|13105.m02407|cDNA
GO:0019866	C	Downstream2k	organelle inner membrane	0.00284	LOC_Os05g23620.2|13105.m02406|cDNA, LOC_Os04g37600.1|13104.m03592|cDNA, LOC_Os05g23620.1|13105.m02405|cDNA, LOC_Os05g23620.4|13105.m02408|cDNA, LOC_Os05g23620.3|13105.m02407|cDNA
GO:0044455	C	Downstream2k	mitochondrial membrane part	0.00301	LOC_Os05g23620.2|13105.m02406|cDNA, LOC_Os05g23620.1|13105.m02405|cDNA, LOC_Os05g23620.4|13105.m02408|cDNA, LOC_Os05g23620.3|13105.m02407|cDNA
GO:0031966	C	Downstream2k	mitochondrial membrane	0.00337	LOC_Os05g23620.2|13105.m02406|cDNA, LOC_Os04g37600.1|13104.m03592|cDNA, LOC_Os05g23620.1|13105.m02405|cDNA, LOC_Os05g23620.4|13105.m02408|cDNA, LOC_Os05g23620.3|13105.m02407|cDNA
GO:0005740	C	Downstream2k	mitochondrial envelope	0.00572	LOC_Os05g23620.2|13105.m02406|cDNA, LOC_Os04g37600.1|13104.m03592|cDNA, LOC_Os05g23620.1|13105.m02405|cDNA, LOC_Os05g23620.4|13105.m02408|cDNA, LOC_Os05g23620.3|13105.m02407|cDNA
GO:0003838	F	Upstream2k	sterol 24-C-methyltransferase activity	0.00514	LOC_Os07g10600.2|13107.m01079|cDNA, LOC_Os07g10600.1|13107.m01078|cDNA
GO:0047216	F	Upstream2k	inositol 3-alpha-galactosyltransferase activity	0.00514	LOC_Os07g48830.2|13107.m09966|cDNA, LOC_Os07g48830.1|13107.m05237|cDNA
GO:0008169	F	Upstream2k	C-methyltransferase activity	0.01024	LOC_Os07g48830.2|13107.m09966|cDNA, LOC_Os07g48830.1|13107.m05237|cDNA
GO:0030528	F	Upstream2k	transcription regulator activity	0.01952	LOC_Os08g38210.2|13108.m04051|cDNA, LOC_Os08g38210.5|13108.m09391|cDNA, LOC_Os03g56110.2|13103.m06116|cDNA, LOC_Os03g56110.1|13103.m06115|cDNA, LOC_Os08g38210.1|13108.m04048|cDNA, LOC_Os08g38210.4|13108.m04049|cDNA
GO:0030528	F	Intron	transcription regulator activity	1.09e-05	LOC_Os08g38210.2|13108.m04051|cDNA, LOC_Os08g38210.5|13108.m09391|cDNA, LOC_Os08g38210.1|13108.m04048|cDNA, LOC_Os08g38210.4|13108.m04049|cDNA
GO:0016742	F	3’-UTR	hydroxymethyl-, formyl- and related transferase activity	1.61e-14	LOC_Os03g01222.3|13103.m00030|cDNA, LOC_Os03g01222.1|13103.m00031|cDNA, LOC_Os03g01222.2|13103.m00032|cDNA, LOC_Os03g01222.4|13103.m00033|cDNA
GO:0016741	F	3’-UTR	transferase activity, transferring one-carbon groups	3.12e-08	LOC_Os03g01222.3|13103.m00030|cDNA, LOC_Os03g01222.1|13103.m00031|cDNA, LOC_Os03g01222.2|13103.m00032|cDNA, LOC_Os03g01222.4|13103.m00033|cDNA
GO:0016740	F	3’-UTR	transferase activity	0.04511	LOC_Os03g01222.3|13103.m00030|cDNA, LOC_Os03g01222.1|13103.m00031|cDNA, LOC_Os03g01222.2|13103.m00032|cDNA, LOC_Os03g01222.4|13103.m00033|cDNA
GO:0003824	F	3’-UTR	catalytic activity	0.50437	LOC_Os03g01222.3|13103.m00030|cDNA, LOC_Os03g01222.1|13103.m00031|cDNA, LOC_Os03g01222.2|13103.m00032|cDNA, LOC_Os03g01222.4|13103.m00033|cDNA
GO:0016742	F	Downstream2k	hydroxymethyl-, formyl- and related transferase activity	6.67e-08	LOC_Os03g01222.3|13103.m00030|cDNA, LOC_Os03g01222.1|13103.m00031|cDNA, LOC_Os03g01222.2|13103.m00032|cDNA, LOC_Os03g01222.4|13103.m00033|cDNA
GO:0045153	F	Downstream2k	electron transporter, transferring electrons within CoQH2-cytochrome c reductase complex activity	4.58e-05	LOC_Os05g23620.2|13105.m02406|cDNA, LOC_Os05g23620.1|13105.m02405|cDNA, LOC_Os05g23620.4|13105.m02408|cDNA, LOC_Os05g23620.3|13105.m02407|cDNA
GO:0004127	F	Downstream2k	cytidylate kinase activity	0.00041	LOC_Os06g02000.1|13106.m00112|cDNA, LOC_Os06g02000.3|13106.m00113|cDNA, LOC_Os06g02000.2|13106.m00114|cDNA
GO:0009041	F	Downstream2k	uridylate kinase activity	0.00097	LOC_Os06g02000.1|13106.m00112|cDNA, LOC_Os06g02000.3|13106.m00113|cDNA, LOC_Os06g02000.2|13106.m00114|cDNA
GO:0019201	F	Downstream2k	nucleotide kinase activity	0.0019	LOC_Os06g02000.1|13106.m00112|cDNA, LOC_Os06g02000.3|13106.m00113|cDNA, LOC_Os06g02000.2|13106.m00114|cDNA
GO:0019201	F	Downstream2k	phosphotransferase activity, phosphate group as acceptor	0.00916	LOC_Os06g02000.1|13106.m00112|cDNA, LOC_Os06g02000.3|13106.m00113|cDNA, LOC_Os06g02000.2|13106.m00114|cDNA
GO:0019205	F	Downstream2k	nucleobase, nucleoside, nucleotide kinase activity	0.017	LOC_Os06g02000.1|13106.m00112|cDNA, LOC_Os06g02000.3|13106.m00113|cDNA, LOC_Os06g02000.2|13106.m00114|cDNA
GO:0015079	F	Downstream2k	potassium ion transmembrane transporter activity	0.03101	LOC_Os07g47350.2|13107.m05037|cDNA, LOC_Os07g47350.1|13107.m05038|cDNA
GO:0003916	F	Downstream2k	DNA topoisomerase activity	0.04325	LOC_Os01g16290.2|13101.m01819|cDNA, LOC_Os01g16290.1|13101.m01818|cDNA
GO:0003918	F	Downstream2k	DNA topoisomerase (ATP-hydrolyzing) activity	0.04325	LOC_Os01g16290.2|13101.m01819|cDNA, LOC_Os01g16290.1|13101.m01818|cDNA
GO:0009853	P	3’-UTR	photorespiration	3.65e-13	LOC_Os03g01222.3|13103.m00030|cDNA, LOC_Os03g01222.1|13103.m00031|cDNA, LOC_Os03g01222.2|13103.m00032|cDNA, LOC_Os03g01222.4|13103.m00033|cDNA
GO:0046653	P	3’-UTR	tetrahydrofolate metabolic process	3.65e-13	LOC_Os03g01222.3|13103.m00030|cDNA, LOC_Os03g01222.1|13103.m00031|cDNA, LOC_Os03g01222.2|13103.m00032|cDNA, LOC_Os03g01222.4|13103.m00033|cDNA
GO:0006760	P	3’-UTR	folic acid and derivative metabolic process	2.56e-11	LOC_Os03g01222.3|13103.m00030|cDNA, LOC_Os03g01222.1|13103.m00031|cDNA, LOC_Os03g01222.2|13103.m00032|cDNA, LOC_Os03g01222.4|13103.m00033|cDNA
GO:0042558	P	3’-UTR	pteridine and derivative metabolic process	1.2e-10	LOC_Os03g01222.3|13103.m00030|cDNA, LOC_Os03g01222.1|13103.m00031|cDNA, LOC_Os03g01222.2|13103.m00032|cDNA, LOC_Os03g01222.4|13103.m00033|cDNA
GO:0043094	P	3’-UTR	cellular metabolic compound salvage	1.41e-09	LOC_Os03g01222.3|13103.m00030|cDNA, LOC_Os03g01222.1|13103.m00031|cDNA, LOC_Os03g01222.2|13103.m00032|cDNA, LOC_Os03g01222.4|13103.m00033|cDNA
GO:0006732	P	3’-UTR	coenzyme metabolic process	2.17e-07	LOC_Os03g01222.3|13103.m00030|cDNA, LOC_Os03g01222.1|13103.m00031|cDNA, LOC_Os03g01222.2|13103.m00032|cDNA, LOC_Os03g01222.4|13103.m00033|cDNA
GO:0009152	P	3’-UTR	purine ribonucleotide biosynthetic process	2.98e-07	LOC_Os03g01222.3|13103.m00030|cDNA, LOC_Os03g01222.1|13103.m00031|cDNA, LOC_Os03g01222.2|13103.m00032|cDNA, LOC_Os03g01222.4|13103.m00033|cDNA
GO:0009260	P	3’-UTR	ribonucleotide biosynthetic process	3.55e-07	LOC_Os03g01222.3|13103.m00030|cDNA, LOC_Os03g01222.1|13103.m00031|cDNA, LOC_Os03g01222.2|13103.m00032|cDNA, LOC_Os03g01222.4|13103.m00033|cDNA
GO:0006164	P	3’-UTR	purine nucleotide biosynthetic process	3.76e-07	LOC_Os03g01222.3|13103.m00030|cDNA, LOC_Os03g01222.1|13103.m00031|cDNA, LOC_Os03g01222.2|13103.m00032|cDNA, LOC_Os03g01222.4|13103.m00033|cDNA
GO:0009150	P	3’-UTR	purine ribonucleotide metabolic process	3.76e-07	LOC_Os03g01222.3|13103.m00030|cDNA, LOC_Os03g01222.1|13103.m00031|cDNA, LOC_Os03g01222.2|13103.m00032|cDNA, LOC_Os03g01222.4|13103.m00033|cDNA
GO:0006163	P	3’-UTR	purine nucleotide metabolic process	5.22e-07	LOC_Os03g01222.3|13103.m00030|cDNA, LOC_Os03g01222.1|13103.m00031|cDNA, LOC_Os03g01222.2|13103.m00032|cDNA, LOC_Os03g01222.4|13103.m00033|cDNA
GO:0009165	P	3’-UTR	nucleotide biosynthetic process	5.78e-07	LOC_Os03g01222.3|13103.m00030|cDNA, LOC_Os03g01222.1|13103.m00031|cDNA, LOC_Os03g01222.2|13103.m00032|cDNA, LOC_Os03g01222.4|13103.m00033|cDNA
GO:0009259	P	3’-UTR	ribonucleotide metabolic process	6.08e-07	LOC_Os03g01222.3|13103.m00030|cDNA, LOC_Os03g01222.1|13103.m00031|cDNA, LOC_Os03g01222.2|13103.m00032|cDNA, LOC_Os03g01222.4|13103.m00033|cDNA
GO:0034404	P	3’-UTR	nucleobase, nucleoside and nucleotide biosynthetic process	9.78e-07	LOC_Os03g01222.3|13103.m00030|cDNA, LOC_Os03g01222.1|13103.m00031|cDNA, LOC_Os03g01222.2|13103.m00032|cDNA, LOC_Os03g01222.4|13103.m00033|cDNA
GO:0034654	P	3’-UTR	nucleobase, nucleoside, nucleotide and nucleic acid biosynthetic process	9.78e-07	LOC_Os03g01222.3|13103.m00030|cDNA, LOC_Os03g01222.1|13103.m00031|cDNA, LOC_Os03g01222.2|13103.m00032|cDNA, LOC_Os03g01222.4|13103.m00033|cDNA
GO:0051186	P	3’-UTR	cofactor metabolic process	1.55e-06	LOC_Os03g01222.3|13103.m00030|cDNA, LOC_Os03g01222.1|13103.m00031|cDNA, LOC_Os03g01222.2|13103.m00032|cDNA, LOC_Os03g01222.4|13103.m00033|cDNA
GO:0006753	P	3’-UTR	nucleoside phosphate metabolic process	2.19e-06	LOC_Os03g01222.3|13103.m00030|cDNA, LOC_Os03g01222.1|13103.m00031|cDNA, LOC_Os03g01222.2|13103.m00032|cDNA, LOC_Os03g01222.4|13103.m00033|cDNA
GO:0009117	P	3’-UTR	nucleotide metabolic process	2.19e-06	LOC_Os03g01222.3|13103.m00030|cDNA, LOC_Os03g01222.1|13103.m00031|cDNA, LOC_Os03g01222.2|13103.m00032|cDNA, LOC_Os03g01222.4|13103.m00033|cDNA
GO:0055086	P	3’-UTR	nucleobase, nucleoside and nucleotide metabolic process	3.78e-06	LOC_Os03g01222.3|13103.m00030|cDNA, LOC_Os03g01222.1|13103.m00031|cDNA, LOC_Os03g01222.2|13103.m00032|cDNA, LOC_Os03g01222.4|13103.m00033|cDNA
GO:0006725	P	3’-UTR	cellular aromatic compound metabolic process	4.02e-06	LOC_Os03g01222.3|13103.m00030|cDNA, LOC_Os03g01222.1|13103.m00031|cDNA, LOC_Os03g01222.2|13103.m00032|cDNA, LOC_Os03g01222.4|13103.m00033|cDNA
GO:0032787	P	3’-UTR	monocarboxylic acid metabolic process	5.94e-06	LOC_Os03g01222.3|13103.m00030|cDNA, LOC_Os03g01222.1|13103.m00031|cDNA, LOC_Os03g01222.2|13103.m00032|cDNA, LOC_Os03g01222.4|13103.m00033|cDNA
GO:0046483	P	3’-UTR	heterocycle metabolic process	1.88e-05	LOC_Os03g01222.3|13103.m00030|cDNA, LOC_Os03g01222.1|13103.m00031|cDNA, LOC_Os03g01222.2|13103.m00032|cDNA, LOC_Os03g01222.4|13103.m00033|cDNA
GO:0044271	P	3’-UTR	cellular nitrogen compound biosynthetic process	5.01e-05	LOC_Os03g01222.3|13103.m00030|cDNA, LOC_Os03g01222.1|13103.m00031|cDNA, LOC_Os03g01222.2|13103.m00032|cDNA, LOC_Os03g01222.4|13103.m00033|cDNA
GO:0044283	P	3’-UTR	small molecule biosynthetic process	0.00011	LOC_Os03g01222.3|13103.m00030|cDNA, LOC_Os03g01222.1|13103.m00031|cDNA, LOC_Os03g01222.2|13103.m00032|cDNA, LOC_Os03g01222.4|13103.m00033|cDNA
GO:0006082	P	3’-UTR	organic acid metabolic process	0.00026	LOC_Os03g01222.3|13103.m00030|cDNA, LOC_Os03g01222.1|13103.m00031|cDNA, LOC_Os03g01222.2|13103.m00032|cDNA, LOC_Os03g01222.4|13103.m00033|cDNA
GO:0019752	P	3’-UTR	carboxylic acid metabolic process	0.00026	LOC_Os03g01222.3|13103.m00030|cDNA, LOC_Os03g01222.1|13103.m00031|cDNA, LOC_Os03g01222.2|13103.m00032|cDNA, LOC_Os03g01222.4|13103.m00033|cDNA
GO:0043436	P	3’-UTR	oxoacid metabolic process	0.00026	LOC_Os03g01222.3|13103.m00030|cDNA, LOC_Os03g01222.1|13103.m00031|cDNA, LOC_Os03g01222.2|13103.m00032|cDNA, LOC_Os03g01222.4|13103.m00033|cDNA
GO:0042180	P	3’-UTR	cellular ketone metabolic process	0.00026	LOC_Os03g01222.3|13103.m00030|cDNA, LOC_Os03g01222.1|13103.m00031|cDNA, LOC_Os03g01222.2|13103.m00032|cDNA, LOC_Os03g01222.4|13103.m00033|cDNA
GO:0044281	P	3’-UTR	small molecule metabolic process	0.00253	LOC_Os03g01222.3|13103.m00030|cDNA, LOC_Os03g01222.1|13103.m00031|cDNA, LOC_Os03g01222.2|13103.m00032|cDNA, LOC_Os03g01222.4|13103.m00033|cDNA
GO:0009853	P	Downstream2k	photorespiration	1.58e-07	LOC_Os03g01222.3|13103.m00030|cDNA, LOC_Os03g01222.1|13103.m00031|cDNA, LOC_Os03g01222.2|13103.m00032|cDNA, LOC_Os03g01222.4|13103.m00033|cDNA
GO:0046653	P	Downstream2k	tetrahydrofolate metabolic process	1.58e-07	LOC_Os03g01222.3|13103.m00030|cDNA, LOC_Os03g01222.1|13103.m00031|cDNA, LOC_Os03g01222.2|13103.m00032|cDNA, LOC_Os03g01222.4|13103.m00033|cDNA
GO:0006122	P	Downstream2k	mitochondrial electron transport, ubiquinol to cytochrome c	2.35e-06	LOC_Os05g23620.2|13105.m02406|cDNA, LOC_Os05g23620.1|13105.m02405|cDNA, LOC_Os05g23620.4|13105.m02408|cDNA, LOC_Os05g23620.3|13105.m02407|cDNA
GO:0006760	P	Downstream2k	folic acid and derivative metabolic process	1.09e-05	LOC_Os03g01222.3|13103.m00030|cDNA, LOC_Os03g01222.1|13103.m00031|cDNA, LOC_Os03g01222.2|13103.m00032|cDNA, LOC_Os03g01222.4|13103.m00033|cDNA
GO:0042558	P	Downstream2k	pteridine and derivative metabolic process	5.06e-05	LOC_Os03g01222.3|13103.m00030|cDNA, LOC_Os03g01222.1|13103.m00031|cDNA, LOC_Os03g01222.2|13103.m00032|cDNA, LOC_Os03g01222.4|13103.m00033|cDNA
GO:0009259	P	Downstream2k	ribonucleotide metabolic process	7.53e-05	LOC_Os06g02000.1|13106.m00112|cDNA, LOC_Os06g02000.3|13106.m00113|cDNA, LOC_Os03g01222.3|13103.m00030|cDNA, LOC_Os03g01222.1|13103.m00031|cDNA, LOC_Os06g02000.2|13106.m00114|cDNA, LOC_Os03g01222.2|13103.m00032|cDNA, LOC_Os03g01222.4|13103.m00033|cDNA
GO:0042775	P	Downstream2k	mitochondrial ATP synthesis coupled electron transport	0.00045	LOC_Os05g23620.2|13105.m02406|cDNA, LOC_Os05g23620.1|13105.m02405|cDNA, LOC_Os05g23620.4|13105.m02408|cDNA, LOC_Os05g23620.3|13105.m02407|cDNA
GO:0043094	P	Downstream2k	cellular metabolic compound salvage	0.00057	LOC_Os03g01222.3|13103.m00030|cDNA, LOC_Os03g01222.1|13103.m00031|cDNA, LOC_Os03g01222.2|13103.m00032|cDNA, LOC_Os03g01222.4|13103.m00033|cDNA
GO:0006753	P	Downstream2k	nucleoside phosphate metabolic process	0.00063	LOC_Os06g02000.1|13106.m00112|cDNA, LOC_Os06g02000.3|13106.m00113|cDNA, LOC_Os03g01222.3|13103.m00030|cDNA, LOC_Os03g01222.1|13103.m00031|cDNA, LOC_Os06g02000.2|13106.m00114|cDNA, LOC_Os03g01222.2|13103.m00032|cDNA, LOC_Os03g01222.4|13103.m00033|cDNA
GO:0009117	P	Downstream2k	nucleotide metabolic process	0.00063	LOC_Os06g02000.1|13106.m00112|cDNA, LOC_Os06g02000.3|13106.m00113|cDNA, LOC_Os03g01222.3|13103.m00030|cDNA, LOC_Os03g01222.1|13103.m00031|cDNA, LOC_Os06g02000.2|13106.m00114|cDNA, LOC_Os03g01222.2|13103.m00032|cDNA, LOC_Os03g01222.4|13103.m00033|cDNA
GO:0055086	P	Downstream2k	nucleobase, nucleoside and nucleotide metabolic process	0.00154	LOC_Os06g02000.1|13106.m00112|cDNA, LOC_Os06g02000.3|13106.m00113|cDNA, LOC_Os03g01222.3|13103.m00030|cDNA, LOC_Os03g01222.1|13103.m00031|cDNA, LOC_Os06g02000.2|13106.m00114|cDNA, LOC_Os03g01222.2|13103.m00032|cDNA, LOC_Os03g01222.4|13103.m00033|cDNA
GO:0009161	P	Downstream2k	ribonucleoside monophosphate metabolic process	0.00213	LOC_Os06g02000.1|13106.m00112|cDNA, LOC_Os06g02000.3|13106.m00113|cDNA, LOC_Os06g02000.2|13106.m00114|cDNA
GO:0009173	P	Downstream2k	pyrimidine ribonucleoside monophosphate metabolic process	0.00213	LOC_Os06g02000.1|13106.m00112|cDNA, LOC_Os06g02000.3|13106.m00113|cDNA, LOC_Os06g02000.2|13106.m00114|cDNA
GO:0006119	P	Downstream2k	oxidative phosphorylation	0.00289	LOC_Os05g23620.2|13105.m02406|cDNA, LOC_Os05g23620.1|13105.m02405|cDNA, LOC_Os05g23620.4|13105.m02408|cDNA, LOC_Os05g23620.3|13105.m02407|cDNA
GO:0042773	P	Downstream2k	ATP synthesis coupled electron transport	0.00289	LOC_Os05g23620.2|13105.m02406|cDNA, LOC_Os05g23620.1|13105.m02405|cDNA, LOC_Os05g23620.4|13105.m02408|cDNA, LOC_Os05g23620.3|13105.m02407|cDNA
GO:0009123	P	Downstream2k	nucleoside monophosphate metabolic process	0.00414	LOC_Os06g02000.1|13106.m00112|cDNA, LOC_Os06g02000.3|13106.m00113|cDNA, LOC_Os06g02000.2|13106.m00114|cDNA
GO:0009129	P	Downstream2k	pyrimidine nucleoside monophosphate metabolic process	0.00414	LOC_Os06g02000.1|13106.m00112|cDNA, LOC_Os06g02000.3|13106.m00113|cDNA, LOC_Os06g02000.2|13106.m00114|cDNA
GO:0022904	P	Downstream2k	respiratory electron transport chain	0.00802	LOC_Os06g02000.1|13106.m00112|cDNA, LOC_Os06g02000.3|13106.m00113|cDNA, LOC_Os06g02000.2|13106.m00114|cDNA
GO:0009218	P	Downstream2k	pyrimidine ribonucleotide metabolic process	0.00902	LOC_Os06g02000.1|13106.m00112|cDNA, LOC_Os06g02000.3|13106.m00113|cDNA, LOC_Os06g02000.2|13106.m00114|cDNA
GO:0046483	P	Downstream2k	heterocycle metabolic process	0.01956	LOC_Os06g02000.1|13106.m00112|cDNA, LOC_Os06g02000.3|13106.m00113|cDNA, LOC_Os03g01222.3|13103.m00030|cDNA, LOC_Os03g01222.1|13103.m00031|cDNA, LOC_Os06g02000.2|13106.m00114|cDNA, LOC_Os03g01222.2|13103.m00032|cDNA, LOC_Os03g01222.4|13103.m00033|cDNA
GO:0006220	P	Downstream2k	pyrimidine nucleotide metabolic process	0.0275	LOC_Os06g02000.1|13106.m00112|cDNA, LOC_Os06g02000.3|13106.m00113|cDNA, LOC_Os06g02000.2|13106.m00114|cDNA
PA64S(S) vs. PA64S(F)_Up
GO:0004553	F	Upstream2k	hydrolase activity, hydrolyzing O-glycosyl compounds	7.1e-07	LOC_Os11g45710.1|13111.m04569|cDNA, LOC_Os01g71380.1|13101.m07774|cDNA, LOC_Os11g45710.3|13111.m04571|cDNA, LOC_Os11g45710.2|13111.m04570|cDNA, LOC_Os11g45710.7|13111.m04568|cDNA, LOC_Os11g45710.4|13111.m04565|cDNA, LOC_Os11g45710.5|13111.m04566|cDNA, LOC_Os11g45710.6|13111.m04567|cDNA
GO:0016798	F	Upstream2k	hydrolase activity, acting on glycosyl bonds	1.61e-06	LOC_Os11g45710.1|13111.m04569|cDNA, LOC_Os01g71380.1|13101.m07774|cDNA, LOC_Os11g45710.3|13111.m04571|cDNA, LOC_Os11g45710.2|13111.m04570|cDNA, LOC_Os11g45710.7|13111.m04568|cDNA, LOC_Os11g45710.4|13111.m04565|cDNA, LOC_Os11g45710.5|13111.m04566|cDNA, LOC_Os11g45710.6|13111.m04567|cDNA
