# Supplementary material for: Genome-wide analysis of DNA methylation in photoperiod- and thermo-sensitive male sterile rice Peiai 64S
Source: BMC Genomics. 2015 Feb 19;16(1):102. doi: 10.1186/s12864-015-1317-7 (PMC4367915; doi:10.1186/s12864-015-1317-7)
Supplement: Additional file 5: — KEGG pathways of all of the differentially methylated genes between PA64S(S) and PA64S (F). [file 12864_2015_1317_MOESM5_ESM.xls]

## Sheet: S vs F-Down
Additional file 6 KEGG pathways of all of the differentially methylated genes between PA64S(S) and PA64S (F).
Pathway of PA64S (S) VS PA64S (F)-Down
Upstream2k
#	Pathway	Pathway ID	PA64S (S) (53)	PA64S (F) (22285)	Differentially expressed genes
1	Natural killer cell mediated cytotoxicity	ko04650	1	115	LOC_Os06g05520.1|13106.m00537|cDNA
2	Purine metabolism	ko00230	1	382	LOC_Os12g40130.1|13112.m04171|cDNA
3	Thiamine metabolism	ko00730	1	42	LOC_Os01g70580.1|13101.m07675|cDNA
4	Zeatin biosynthesis	ko00908	1	227	LOC_Os01g43710.1|13101.m04525|cDNA
5	Sphingolipid metabolism	ko00600	2	77	LOC_Os01g70360.1|13101.m07645|cDNA, LOC_Os06g37560.1|13106.m03889|cDNA
6	Endocytosis	ko04144	2	247	LOC_Os03g15550.1|13103.m01821|cDNA, LOC_Os07g17130.1|13107.m01794|cDNA
7	Propanoate metabolism	ko00640	1	108	LOC_Os01g70090.1|13101.m07606|cDNA
8	Peroxisome	ko04146	1	309	LOC_Os01g43710.1|13101.m04525|cDNA
9	Starch and sucrose metabolism	ko00500	3	631	LOC_Os01g70700.1|13101.m07688|cDNA, LOC_Os03g53790.1|13103.m05881|cDNA, LOC_Os09g39570.1|13109.m03971|cDNA
10	Tryptophan metabolism	ko00380	1	232	LOC_Os01g70090.1|13101.m07606|cDNA
11	Glycosphingolipid biosynthesis - ganglio series	ko00604	1	33	LOC_Os06g37560.1|13106.m03889|cDNA
12	Phenylalanine metabolism	ko00360	2	320	LOC_Os06g44620.1|13106.m04689|cDNA, LOC_Os06g44620.2|13106.m04690|cDNA
13	Galactose metabolism	ko00052	1	125	LOC_Os06g37560.1|13106.m03889|cDNA
14	Linoleic acid metabolism	ko00591	1	139	LOC_Os01g43710.1|13101.m04525|cDNA
15	Phosphatidylinositol signaling system	ko04070	2	149	LOC_Os03g15550.1|13103.m01821|cDNA, LOC_Os07g17130.1|13107.m01794|cDNA
16	Lysine degradation	ko00310	1	104	LOC_Os01g70090.1|13101.m07606|cDNA
17	Porphyrin and chlorophyll metabolism	ko00860	2	109	LOC_Os03g27770.1|13103.m03247|cDNA, LOC_Os03g59120.1|13103.m06492|cDNA
18	Ubiquinone and other terpenoid-quinone biosynthesis	ko00130	2	95	LOC_Os06g44620.1|13106.m04689|cDNA, LOC_Os06g44620.2|13106.m04690|cDNA
19	alpha-Linolenic acid metabolism	ko00592	1	194	LOC_Os01g43710.1|13101.m04525|cDNA
20	Steroid biosynthesis	ko00100	3	106	LOC_Os03g01820.1|13103.m00116|cDNA, LOC_Os07g10600.1|13107.m01078|cDNA, LOC_Os07g10600.2|13107.m01079|cDNA
21	Limonene and pinene degradation	ko00903	1	355	LOC_Os01g70090.1|13101.m07606|cDNA
22	Ribosome	ko03010	1	585	LOC_Os10g27174.1|13110.m02326|cDNA
23	Proteasome	ko03050	1	831	LOC_Os07g30530.1|13107.m03076|cDNA
24	Inositol phosphate metabolism	ko00562	2	103	LOC_Os03g15550.1|13103.m01821|cDNA, LOC_Os07g17130.1|13107.m01794|cDNA
25	Valine, leucine and isoleucine degradation	ko00280	1	130	LOC_Os01g70090.1|13101.m07606|cDNA
26	Carotenoid biosynthesis	ko00906	2	156	LOC_Os01g43710.1|13101.m04525|cDNA, LOC_Os08g36860.1|13108.m03873|cDNA
27	Biosynthesis of secondary metabolites	ko01110	9	2833	LOC_Os01g43710.1|13101.m04525|cDNA, LOC_Os01g70090.1|13101.m07606|cDNA, LOC_Os02g36600.1|13102.m03996|cDNA, LOC_Os03g53790.1|13103.m05881|cDNA, LOC_Os03g59120.1|13103.m06492|cDNA, LOC_Os06g44620.1|13106.m04689|cDNA, LOC_Os06g44620.2|13106.m04690|cDNA, LOC_Os07g10600.1|13107.m01078|cDNA, LOC_Os07g10600.2|13107.m01079|cDNA
28	Glycosaminoglycan degradation	ko00531	1	44	LOC_Os06g37560.1|13106.m03889|cDNA
29	Plant-pathogen interaction	ko04626	8	2693	LOC_Os01g02040.1|13101.m00136|cDNA, LOC_Os01g02040.2|13101.m00137|cDNA, LOC_Os02g13780.1|13102.m01532|cDNA, LOC_Os04g12080.1|13104.m01106|cDNA, LOC_Os06g05520.1|13106.m00537|cDNA, LOC_Os10g06090.1|13110.m00528|cDNA, LOC_Os11g14050.1|13111.m01437|cDNA, LOC_Os11g14050.2|13111.m09216|cDNA
30	Cyanoamino acid metabolism	ko00460	1	258	LOC_Os03g53790.1|13103.m05881|cDNA
31	Glycolysis / Gluconeogenesis	ko00010	1	299	LOC_Os02g36600.1|13102.m03996|cDNA
32	Cysteine and methionine metabolism	ko00270	2	353	LOC_Os01g02040.1|13101.m00136|cDNA, LOC_Os01g02040.2|13101.m00137|cDNA
33	beta-Alanine metabolism	ko00410	1	91	LOC_Os01g70090.1|13101.m07606|cDNA
34	Other glycan degradation	ko00511	1	51	LOC_Os06g37560.1|13106.m03889|cDNA
35	Fatty acid metabolism	ko00071	2	183	LOC_Os01g43710.1|13101.m04525|cDNA, LOC_Os01g70090.1|13101.m07606|cDNA
36	Metabolic pathways	ko01100	17	4599	LOC_Os01g02040.1|13101.m00136|cDNA, LOC_Os01g02040.2|13101.m00137|cDNA, LOC_Os01g43710.1|13101.m04525|cDNA, LOC_Os01g70090.1|13101.m07606|cDNA, LOC_Os01g70360.1|13101.m07645|cDNA, LOC_Os01g70580.1|13101.m07675|cDNA, LOC_Os01g70700.1|13101.m07688|cDNA, LOC_Os03g01820.1|13103.m00116|cDNA, LOC_Os03g15550.1|13103.m01821|cDNA, LOC_Os06g37560.1|13106.m03889|cDNA, LOC_Os06g44620.1|13106.m04689|cDNA, LOC…
37	Biosynthesis of unsaturated fatty acids	ko01040	1	147	LOC_Os01g43710.1|13101.m04525|cDNA
38	Butanoate metabolism	ko00650	1	144	LOC_Os01g70090.1|13101.m07606|cDNA
39	Phenylpropanoid biosynthesis	ko00940	3	771	LOC_Os03g53790.1|13103.m05881|cDNA, LOC_Os06g44620.1|13106.m04689|cDNA, LOC_Os06g44620.2|13106.m04690|cDNA
40	Circadian rhythm - plant	ko04712	4	344	LOC_Os08g38210.1|13108.m04048|cDNA, LOC_Os08g38210.2|13108.m04051|cDNA, LOC_Os08g38210.4|13108.m04049|cDNA, LOC_Os08g38210.5|13108.m09391|cDNA
5'UTR
#	Pathway	Pathway ID	PA64S (S) (8)	PA64S (F) (22285)	Differentially expressed genes
1	Phenylalanine metabolism	ko00360	2	320	LOC_Os06g44620.1|13106.m04689|cDNA, LOC_Os06g44620.2|13106.m04690|cDNA
2	Metabolic pathways	ko01100	3	4599	LOC_Os01g70580.1|13101.m07675|cDNA, LOC_Os06g44620.1|13106.m04689|cDNA, LOC_Os06g44620.2|13106.m04690|cDNA
3	Carotenoid biosynthesis	ko00906	1	156	LOC_Os08g36860.1|13108.m03873|cDNA
4	Thiamine metabolism	ko00730	1	42	LOC_Os01g70580.1|13101.m07675|cDNA
5	Phenylpropanoid biosynthesis	ko00940	2	771	LOC_Os06g44620.1|13106.m04689|cDNA, LOC_Os06g44620.2|13106.m04690|cDNA
6	Biosynthesis of secondary metabolites	ko01110	2	2833	LOC_Os06g44620.1|13106.m04689|cDNA, LOC_Os06g44620.2|13106.m04690|cDNA
7	Ubiquinone and other terpenoid-quinone biosynthesis	ko00130	2	95	LOC_Os06g44620.1|13106.m04689|cDNA, LOC_Os06g44620.2|13106.m04690|cDNA
CDS
#	Pathway	Pathway ID	PA64S (S) (17)	PA64S (F) (22285)	Differentially expressed genes
1	Sulfur metabolism	ko00920	1	78	LOC_Os06g13450.1|13106.m01480|cDNA
2	Metabolic pathways	ko01100	4	4599	LOC_Os01g70700.1|13101.m07688|cDNA, LOC_Os05g24610.1|13105.m02516|cDNA, LOC_Os06g13450.1|13106.m01480|cDNA, LOC_Os07g36740.1|13107.m03771|cDNA
3	Selenoamino acid metabolism	ko00450	1	94	LOC_Os06g13450.1|13106.m01480|cDNA
4	Biosynthesis of secondary metabolites	ko01110	5	2833	LOC_Os04g39864.1|13104.m03865|cDNA, LOC_Os04g39864.2|13104.m03866|cDNA, LOC_Os04g39864.3|13104.m03867|cDNA, LOC_Os04g39864.4|13104.m29421|cDNA, LOC_Os06g13450.1|13106.m01480|cDNA
5	Plant-pathogen interaction	ko04626	2	2693	LOC_Os10g09700.1|13110.m00855|cDNA, LOC_Os12g03650.1|13112.m00325|cDNA
6	Cyanoamino acid metabolism	ko00460	4	258	LOC_Os04g39864.1|13104.m03865|cDNA, LOC_Os04g39864.2|13104.m03866|cDNA, LOC_Os04g39864.3|13104.m03867|cDNA, LOC_Os04g39864.4|13104.m29421|cDNA
7	Amino sugar and nucleotide sugar metabolism	ko00520	1	250	LOC_Os07g36740.1|13107.m03771|cDNA
8	Cysteine and methionine metabolism	ko00270	2	353	LOC_Os05g24610.1|13105.m02516|cDNA, LOC_Os06g13450.1|13106.m01480|cDNA
9	Starch and sucrose metabolism	ko00500	6	631	LOC_Os01g70700.1|13101.m07688|cDNA, LOC_Os04g39864.1|13104.m03865|cDNA, LOC_Os04g39864.2|13104.m03866|cDNA, LOC_Os04g39864.3|13104.m03867|cDNA, LOC_Os04g39864.4|13104.m29421|cDNA, LOC_Os07g36740.1|13107.m03771|cDNA
10	Phenylpropanoid biosynthesis	ko00940	7	771	LOC_Os04g39864.1|13104.m03865|cDNA, LOC_Os04g39864.2|13104.m03866|cDNA, LOC_Os04g39864.3|13104.m03867|cDNA, LOC_Os04g39864.4|13104.m29421|cDNA, LOC_Os08g44640.1|13108.m04853|cDNA, LOC_Os08g44640.2|13108.m04854|cDNA, LOC_Os08g44640.3|13108.m09400|cDNA
Downstream2k
#	Pathway	Pathway ID	PA64S (S) (69)	PA64S (F) (22285)	Differentially expressed genes
1	Riboflavin metabolism	ko00740	1	39	LOC_Os09g39560.1|13109.m03970|cDNA
2	Protein export	ko03060	1	100	LOC_Os01g72800.1|13101.m07934|cDNA
3	Sphingolipid metabolism	ko00600	1	77	LOC_Os01g70370.1|13101.m07646|cDNA
4	Biosynthesis of secondary metabolites	ko01110	5	2833	LOC_Os02g17780.1|13102.m01986|cDNA, LOC_Os05g10780.1|13105.m01166|cDNA, LOC_Os05g12210.1|13105.m01327|cDNA, LOC_Os06g11960.1|13106.m01298|cDNA, LOC_Os07g15490.1|13107.m01622|cDNA
5	Glycosaminoglycan degradation	ko00531	3	44	LOC_Os01g70550.1|13101.m07668|cDNA, LOC_Os01g70550.2|13101.m07669|cDNA, LOC_Os01g70550.3|13101.m07670|cDNA
6	Flavonoid biosynthesis	ko00941	1	452	LOC_Os05g12210.1|13105.m01327|cDNA
7	One carbon pool by folate	ko00670	4	24	LOC_Os03g01222.1|13103.m00031|cDNA, LOC_Os03g01222.2|13103.m00032|cDNA, LOC_Os03g01222.3|13103.m00030|cDNA, LOC_Os03g01222.4|13103.m00033|cDNA
8	Plant-pathogen interaction	ko04626	4	2693	LOC_Os01g18150.1|13101.m01972|cDNA, LOC_Os01g57560.1|13101.m06107|cDNA, LOC_Os06g10580.1|13106.m01144|cDNA, LOC_Os06g10580.2|13106.m01145|cDNA
9	Diterpenoid biosynthesis	ko00904	1	159	LOC_Os02g17780.1|13102.m01986|cDNA
10	Glycolysis / Gluconeogenesis	ko00010	1	299	LOC_Os06g11960.1|13106.m01298|cDNA
11	Amino sugar and nucleotide sugar metabolism	ko00520	2	250	LOC_Os01g47070.1|13101.m04845|cDNA, LOC_Os07g43820.1|13107.m04606|cDNA
12	Cysteine and methionine metabolism	ko00270	1	353	LOC_Os05g10780.1|13105.m01166|cDNA
13	Starch and sucrose metabolism	ko00500	2	631	LOC_Os01g45060.1|13101.m04618|cDNA, LOC_Os02g15690.1|13102.m01749|cDNA
14	Stilbenoid, diarylheptanoid and gingerol biosynthesis	ko00945	1	431	LOC_Os07g15490.1|13107.m01622|cDNA
15	Nucleotide excision repair	ko03420	2	236	LOC_Os05g32600.1|13105.m03360|cDNA, LOC_Os05g32600.2|13105.m03361|cDNA
16	Metabolic pathways	ko01100	18	4599	LOC_Os01g45060.1|13101.m04618|cDNA, LOC_Os01g70190.1|13101.m07619|cDNA, LOC_Os01g70370.1|13101.m07646|cDNA, LOC_Os01g70550.1|13101.m07668|cDNA, LOC_Os01g70550.2|13101.m07669|cDNA, LOC_Os01g70550.3|13101.m07670|cDNA, LOC_Os02g15690.1|13102.m01749|cDNA, LOC_Os02g17780.1|13102.m01986|cDNA, LOC_Os05g12210.1|13105.m01327|cDNA, LOC_Os05g23620.1|13105.m02405|cDNA, LOC_Os05g23620.2|13105.m02406|cDNA, LOC…
17	Glyoxylate and dicarboxylate metabolism	ko00630	4	99	LOC_Os03g01222.1|13103.m00031|cDNA, LOC_Os03g01222.2|13103.m00032|cDNA, LOC_Os03g01222.3|13103.m00030|cDNA, LOC_Os03g01222.4|13103.m00033|cDNA
18	Pentose and glucuronate interconversions	ko00040	3	181	LOC_Os01g45060.1|13101.m04618|cDNA, LOC_Os02g15690.1|13102.m01749|cDNA, LOC_Os06g05209.1|13106.m00502|cDNA
19	Pyrimidine metabolism	ko00240	1	296	LOC_Os08g41790.1|13108.m04490|cDNA
20	Photosynthesis	ko00195	1	176	LOC_Os07g17390.1|13107.m01824|cDNA
21	Limonene and pinene degradation	ko00903	1	355	LOC_Os07g15490.1|13107.m01622|cDNA
22	Ubiquitin mediated proteolysis	ko04120	3	462	LOC_Os01g70140.1|13101.m07613|cDNA, LOC_Os05g49590.1|13105.m05308|cDNA, LOC_Os05g49590.2|13105.m05307|cDNA
23	Oxidative phosphorylation	ko00190	4	289	LOC_Os05g23620.1|13105.m02405|cDNA, LOC_Os05g23620.2|13105.m02406|cDNA, LOC_Os05g23620.3|13105.m02407|cDNA, LOC_Os05g23620.4|13105.m02408|cDNA
24	Ribosome	ko03010	1	585	LOC_Os03g55930.1|13103.m06091|cDNA
25	Nitrogen metabolism	ko00910	1	153	LOC_Os08g32780.1|13108.m03407|cDNA
26	Tyrosine metabolism	ko00350	1	122	OC_Os11g14040.1|13111.m01436|cDNA
27	Circadian rhythm - plant	ko04712	1	344	LOC_Os05g12210.1|13105.m01327|cDNA
Intron
#	Pathway	Pathway ID	PA64S (S) (20)	PA64S (F) (22285)	Differentially expressed genes
1	Sulfur metabolism	ko00920	1	78	LOC_Os06g13450.1|13106.m01480|cDNA
2	Metabolic pathways	ko01100	4	4599	LOC_Os01g70700.1|13101.m07688|cDNA, LOC_Os05g24610.1|13105.m02516|cDNA, LOC_Os06g13450.1|13106.m01480|cDNA, LOC_Os07g36740.1|13107.m03771|cDNA
3	Selenoamino acid metabolism	ko00450	1	94	LOC_Os06g13450.1|13106.m01480|cDNA
4	Biosynthesis of secondary metabolites	ko01110	5	2833	LOC_Os04g39864.1|13104.m03865|cDNA, LOC_Os04g39864.2|13104.m03866|cDNA, LOC_Os04g39864.3|13104.m03867|cDNA, LOC_Os04g39864.4|13104.m29421|cDNA, LOC_Os06g13450.1|13106.m01480|cDNA
5	Cyanoamino acid metabolism	ko00460	4	258	LOC_Os04g39864.1|13104.m03865|cDNA, LOC_Os04g39864.2|13104.m03866|cDNA, LOC_Os04g39864.3|13104.m03867|cDNA, LOC_Os04g39864.4|13104.m29421|cDNA
6	Amino sugar and nucleotide sugar metabolism	ko00520	1	250	LOC_Os07g36740.1|13107.m03771|cDNA
7	Cysteine and methionine metabolism	ko00270	2	353	LOC_Os05g24610.1|13105.m02516|cDNA, LOC_Os06g13450.1|13106.m01480|cDNA
8	Starch and sucrose metabolism	ko00500	6	631	LOC_Os01g70700.1|13101.m07688|cDNA, LOC_Os04g39864.1|13104.m03865|cDNA, LOC_Os04g39864.2|13104.m03866|cDNA, LOC_Os04g39864.3|13104.m03867|cDNA, LOC_Os04g39864.4|13104.m29421|cDNA, LOC_Os07g36740.1|13107.m03771|cDNA
9	Phenylpropanoid biosynthesis	ko00940	7	771	LOC_Os04g39864.1|13104.m03865|cDNA, LOC_Os04g39864.2|13104.m03866|cDNA, LOC_Os04g39864.3|13104.m03867|cDNA, LOC_Os04g39864.4|13104.m29421|cDNA, LOC_Os08g44640.1|13108.m04853|cDNA, LOC_Os08g44640.2|13108.m04854|cDNA, LOC_Os08g44640.3|13108.m09400|cDNA
10	Circadian rhythm - plant	ko04712	4	344	LOC_Os08g38210.1|13108.m04048|cDNA, LOC_Os08g38210.2|13108.m04051|cDNA, LOC_Os08g38210.4|13108.m04049|cDNA, LOC_Os08g38210.5|13108.m09391|cDNA
Intron
#	Pathway	Pathway ID	PA64S (S) (11)	PA64S (F) (22285)	Differentially expressed genes
1	One carbon pool by folate	ko00670	4	24	LOC_Os03g01222.1|13103.m00031|cDNA, LOC_Os03g01222.2|13103.m00032|cDNA, LOC_Os03g01222.3|13103.m00030|cDNA, LOC_Os03g01222.4|13103.m00033|cDNA
2	Glyoxylate and dicarboxylate metabolism	ko00630	4	99	LOC_Os03g01222.1|13103.m00031|cDNA, LOC_Os03g01222.2|13103.m00032|cDNA, LOC_Os03g01222.3|13103.m00030|cDNA, LOC_Os03g01222.4|13103.m00033|cDNA
3	Amino sugar and nucleotide sugar metabolism	ko00520	1	250	LOC_Os07g43820.1|13107.m04606|cDNA

## Sheet: S vs F-Up
Additional file 6 KEGG pathways of all of the differentially methylated genes between PA64S(S) and PA64S (F).
Pathway of PA64S (S) VS PA64S (F)-up
Upstream2k
#	Pathway	Pathway ID	PA64S (S) (26)	PA64S (F) (22285)	Differentially expressed genes
1	Protein processing in endoplasmic reticulum	ko04141	1	505	LOC_Os02g17080.1|13102.m01908|cDNA
2	Zeatin biosynthesis	ko00908	1	227	LOC_Os03g49524.1|13103.m05371|cDNA
3	Fatty acid biosynthesis	ko00061	1	79	LOC_Os02g30060.1|13102.m03276|cDNA
4	Biosynthesis of secondary metabolites	ko01110	11	2833	LOC_Os01g70830.1|13101.m07706|cDNA, LOC_Os03g39690.1|13103.m04306|cDNA, LOC_Os08g33440.1|13108.m03484|cDNA, LOC_Os08g43390.1|13108.m04698|cDNA, LOC_Os11g45710.1|13111.m04569|cDNA, LOC_Os11g45710.2|13111.m04570|cDNA, LOC_Os11g45710.3|13111.m04571|cDNA, LOC_Os11g45710.4|13111.m04565|cDNA, LOC_Os11g45710.5|13111.m04566|cDNA, LOC_Os11g45710.6|13111.m04567|cDNA, LOC_Os11g45710.7|13111.m04568|cDNA
5	Indole alkaloid biosynthesis	ko00901	1	53	LOC_Os01g70830.1|13101.m07706|cDNA
6	Flavonoid biosynthesis	ko00941	1	452	LOC_Os08g43390.1|13108.m04698|cDNA
7	Cyanoamino acid metabolism	ko00460	7	258	LOC_Os11g45710.1|13111.m04569|cDNA, LOC_Os11g45710.2|13111.m04570|cDNA, LOC_Os11g45710.3|13111.m04571|cDNA, LOC_Os11g45710.4|13111.m04565|cDNA, LOC_Os11g45710.5|13111.m04566|cDNA, LOC_Os11g45710.6|13111.m04567|cDNA, LOC_Os11g45710.7|13111.m04568|cDNA
8	Plant-pathogen interaction	ko04626	3	2693	LOC_Os02g12670.1|13102.m01385|cDNA, LOC_Os04g14220.1|13104.m01315|cDNA, LOC_Os04g14220.2|13104.m01316|cDNA
9	Glycolysis / Gluconeogenesis	ko00010	1	299	LOC_Os08g33440.1|13108.m03484|cDNA
10	Starch and sucrose metabolism	ko00500	8	631	LOC_Os01g71380.1|13101.m07774|cDNA, LOC_Os11g45710.1|13111.m04569|cDNA, LOC_Os11g45710.2|13111.m04570|cDNA, LOC_Os11g45710.3|13111.m04571|cDNA, LOC_Os11g45710.4|13111.m04565|cDNA, LOC_Os11g45710.5|13111.m04566|cDNA, LOC_Os11g45710.6|13111.m04567|cDNA, LOC_Os11g45710.7|13111.m04568|cDNA
11	Stilbenoid, diarylheptanoid and gingerol biosynthesis	ko00945	2	431	LOC_Os03g39690.1|13103.m04306|cDNA, LOC_Os08g43390.1|13108.m04698|cDNA
12	Citrate cycle (TCA cycle)	ko00020	1	119	LOC_Os08g33440.1|13108.m03484|cDNA
13	Metabolic pathways	ko01100	3	4599	LOC_Os02g30060.1|13102.m03276|cDNA, LOC_Os08g33440.1|13108.m03484|cDNA, LOC_Os08g43390.1|13108.m04698|cDNA
14	Biosynthesis of unsaturated fatty acids	ko01040	1	147	LOC_Os02g30060.1|13102.m03276|cDNA
15	Limonene and pinene degradation	ko00903	2	355	LOC_Os03g39690.1|13103.m04306|cDNA, LOC_Os08g43390.1|13108.m04698|cDNA
16	Pyruvate metabolism	ko00620	1	190	LOC_Os08g33440.1|13108.m03484|cDNA
17	Flavone and flavonol biosynthesis	ko00944	1	136	LOC_Os08g43390.1|13108.m04698|cDNA
18	Phenylpropanoid biosynthesis	ko00940	7	771	LOC_Os11g45710.1|13111.m04569|cDNA, LOC_Os11g45710.2|13111.m04570|cDNA, LOC_Os11g45710.3|13111.m04571|cDNA, LOC_Os11g45710.4|13111.m04565|cDNA, LOC_Os11g45710.5|13111.m04566|cDNA, LOC_Os11g45710.6|13111.m04567|cDNA, LOC_Os11g45710.7|13111.m04568|cDNA
CDS
#	Pathway	Pathway ID	PA64S (S) (8)	PA64S (F) (22285)	Differentially expressed genes
1	Limonene and pinene degradation	ko00903	1(12.5%)	355(1.59%)	LOC_Os02g09400.1|13102.m01030|cDNA
2	Plant-pathogen interaction	ko04626	2	2693	LOC_Os04g29930.1|13104.m02836|cDNA, LOC_Os12g16520.1|13112.m01752|cDNA
3	Spliceosome	ko03040	1	777	LOC_Os01g54360.1|13101.m05710|cDNA
4	Stilbenoid, diarylheptanoid and gingerol biosynthesis	ko00945	1	431	LOC_Os02g09400.1|13102.m01030|cDNA
5	Circadian rhythm - plant	ko04712	1	344	LOC_Os04g28280.1|13104.m02678|cDNA
6	Biosynthesis of secondary metabolites	ko01110	1	2833	LOC_Os02g09400.1|13102.m01030|cDNA
Downstream2k
#	Pathway	Pathway ID	PA64S (S) (24)	PA64S (F) (22285)	Differentially expressed genes
1	Galactose metabolism	ko00052	1	125	LOC_Os07g09890.1|13107.m01000|cDNA
2	Metabolic pathways	ko01100	6	4599	LOC_Os03g52170.1|13103.m05682|cDNA, LOC_Os06g08810.1|13106.m00927|cDNA, LOC_Os07g09890.1|13107.m01000|cDNA, LOC_Os07g33480.2|13107.m03402|cDNA, LOC_Os08g41990.1|13108.m04513|cDNA, LOC_Os12g08770.1|13112.m00930|cDNA
3	Carotenoid biosynthesis	ko00906	3	156	LOC_Os07g33480.1|13107.m03401|cDNA, LOC_Os07g33480.2|13107.m03402|cDNA, LOC_Os07g33480.4|13107.m03403|cDNA
4	Fructose and mannose metabolism	ko00051	1	179	LOC_Os07g09890.1|13107.m01000|cDNA
5	Terpenoid backbone biosynthesis	ko00900	1	95	LOC_Os03g52170.1|13103.m05682|cDNA
6	Phagosome	ko04145	3	173	LOC_Os01g51700.1|13101.m05396|cDNA, LOC_Os01g51700.2|13101.m05398|cDNA, LOC_Os01g51700.3|13101.m05397|cDNA
7	Porphyrin and chlorophyll metabolism	ko00860	1	109	LOC_Os08g41990.1|13108.m04513|cDNA
8	Biosynthesis of secondary metabolites	ko01110	5	2833	LOC_Os01g70840.1|13101.m07707|cDNA, LOC_Os01g70840.2|13101.m15113|cDNA, LOC_Os03g52170.1|13103.m05682|cDNA, LOC_Os07g09890.1|13107.m01000|cDNA, LOC_Os08g41990.1|13108.m04513|cDNA
9	Indole alkaloid biosynthesis	ko00901	2	53	LOC_Os01g70840.1|13101.m07707|cDNA, LOC_Os01g70840.2|13101.m15113|cDNA
10	Endocytosis	ko04144	3	247	LOC_Os01g51700.1|13101.m05396|cDNA, LOC_Os01g51700.2|13101.m05398|cDNA, LOC_Os01g51700.3|13101.m05397|cDNA
11	Photosynthesis	ko00195	1	176	LOC_Os12g08770.1|13112.m00930|cDNA
12	Plant-pathogen interaction	ko04626	1	2693	LOC_Os09g26660.1|13109.m02574|cDNA
13	Ribosome	ko03010	2	585	LOC_Os02g54470.1|13102.m06238|cDNA, LOC_Os02g54470.2|13102.m06237|cDNA
14	Glycolysis / Gluconeogenesis	ko00010	1	299	LOC_Os07g09890.1|13107.m01000|cDNA
15	Amino sugar and nucleotide sugar metabolism	ko00520	2	250	LOC_Os06g08810.1|13106.m00927|cDNA, LOC_Os07g09890.1|13107.m01000|cDNA
16	Glutathione metabolism	ko00480	1	194	LOC_Os02g44500.1|13102.m04967|cDNA
17	Arachidonic acid metabolism	ko00590	1	49	LOC_Os02g44500.1|13102.m04967|cDNA
18	Starch and sucrose metabolism	ko00500	4	631	LOC_Os01g71474.1|13101.m07783|cDNA, LOC_Os01g71860.1|13101.m07830|cDNA, LOC_Os06g08810.1|13106.m00927|cDNA, LOC_Os07g09890.1|13107.m01000|cDNA
5'UTR
#	Pathway	Pathway ID	PA64S (S) (1)	PA64S (F) (22285)	Differentially expressed genes
1	Flavonoid biosynthesis	ko00941	1	452	LOC_Os08g43390.1|13108.m04698|cDNA
2	Limonene and pinene degradation	ko00903	1	355	LOC_Os08g43390.1|13108.m04698|cDNA
3	Metabolic pathways	ko01100	1	4599	LOC_Os08g43390.1|13108.m04698|cDNA
4	Flavone and flavonol biosynthesis	ko00944	1	136	LOC_Os08g43390.1|13108.m04698|cDNA
5	Stilbenoid, diarylheptanoid and gingerol biosynthesis	ko00945	1	431	LOC_Os08g43390.1|13108.m04698|cDNA
6	Biosynthesis of secondary metabolites	ko01110	1	2833	LOC_Os08g43390.1|13108.m04698|cDNA
Intron
#	Pathway	Pathway ID	PA64S (S) (9)	PA64S (F) (22285)	Differentially expressed genes
1	Limonene and pinene degradation	ko00903	2	355	LOC_Os02g09400.1|13102.m01030|cDNA, LOC_Os06g30179.1|13106.m03117|cDNA
2	Plant-pathogen interaction	ko04626	1	2693	LOC_Os04g29930.1|13104.m02836|cDNA
3	Ribosome	ko03010	1	585	LOC_Os04g32710.1|13104.m03139|cDNA
4	Spliceosome	ko03040	1	777	LOC_Os01g54360.1|13101.m05710|cDNA
5	Stilbenoid, diarylheptanoid and gingerol biosynthesis	ko00945	2	431	LOC_Os02g09400.1|13102.m01030|cDNA, LOC_Os06g30179.1|13106.m03117|cDNA
6	Circadian rhythm - plant	ko04712	1	344	LOC_Os04g28280.1|13104.m02678|cDNA
7	Biosynthesis of secondary metabolites	ko01110	2	2833	LOC_Os02g09400.1|13102.m01030|cDNA, LOC_Os06g30179.1|13106.m03117|cDNA
3'UTR
#	Pathway	Pathway ID	PA64S (S) (2)	PA64S (F) (22285)	Differentially expressed genes
1	Limonene and pinene degradation	ko00903	1	355	LOC_Os02g09400.1|13102.m01030|cDNA
2	Starch and sucrose metabolism	ko00500	1	631	LOC_Os01g71860.1|13101.m07830|cDNA
3	Stilbenoid, diarylheptanoid and gingerol biosynthesis	ko00945	1	431	LOC_Os02g09400.1|13102.m01030|cDNA
4	Biosynthesis of secondary metabolites	ko01110	1	2833	LOC_Os02g09400.1|13102.m01030|cDNA
